# Supplementary material for: (2E)-3-(4-Bromo­phen­yl)-1-(2-methyl-4-phenyl-3-quinol­yl)prop-2-en-1-one
Source: Acta Crystallogr Sect E Struct Rep Online. 2010 Apr 17;66(Pt 5):o1110. doi: 10.1107/S1600536810013784 (PMC2979249; doi:10.1107/S1600536810013784)
Supplement: Supplementary file 2 [file e-66-o1110-Isup2.hkl]

#
# h,k,l, Fc-squared, Fo-squared, sigma(Fo-squared) and status flag
#
data_I
_shelx_title ' py1_1_0m in P-1'
_shelx_refln_list_code          4
_shelx_F_calc_maximum      140.96
_exptl_crystal_F_000       436.00
_reflns_d_resolution_high  0.8409
 
loop_
 _symmetry_equiv_pos_as_xyz
 'x, y, z'
 '-x, -y, -z'
 
_cell_length_a     6.6407
_cell_length_b    10.0395
_cell_length_c    15.5193
_cell_angle_alpha  92.192
_cell_angle_beta   95.234
_cell_angle_gamma 105.869
 
_shelx_F_squared_multiplier     1.000
 
loop_
 _refln_index_h
 _refln_index_k
 _refln_index_l
 _refln_F_squared_calc
 _refln_F_squared_meas
 _refln_F_squared_sigma
 _refln_observed_status
   1   0   0     3173.25     3134.50     23.00 o
   2   0   0      220.83      218.58      2.75 o
   3   0   0       32.37       26.73      1.46 o
   4   0   0      356.11      325.39      4.30 o
   5   0   0       91.19       87.90      3.00 o
   6   0   0      369.13      362.28      6.28 o
   7   0   0        3.21        4.62      3.19 o
  -7   1   0       45.67       42.70      3.59 o
  -6   1   0       51.68       47.95      2.67 o
  -5   1   0      351.38      382.97      5.78 o
  -4   1   0     1387.46     1486.77     15.79 o
  -3   1   0     1391.55     1371.01     14.14 o
  -2   1   0     1011.61      983.90     13.69 o
  -1   1   0     4180.32     4103.04     45.01 o
   0   1   0      583.25      596.14      6.78 o
   1   1   0     1411.39     1437.04      9.80 o
   2   1   0     1456.26     1409.76     10.89 o
   3   1   0     1097.27     1087.83     10.90 o
   4   1   0      472.51      481.57      6.67 o
   5   1   0       91.80       98.86      3.49 o
   6   1   0        5.10        0.40      2.83 o
   7   1   0        0.56        7.34      4.02 o
  -7   2   0       36.48       41.62      3.24 o
  -6   2   0       21.10       21.01      3.37 o
  -5   2   0      424.17      426.45      5.82 o
  -4   2   0      224.64      217.71      3.77 o
  -3   2   0      163.33      181.21      7.67 o
  -2   2   0      360.53      363.84      6.01 o
  -1   2   0    15011.99    14550.75    100.46 o
   0   2   0      248.65      250.13      2.92 o
   1   2   0     3420.09     3476.15     27.44 o
   2   2   0      996.81     1009.34      8.20 o
   3   2   0        3.77        3.87      1.30 o
   4   2   0      180.18      183.90      3.76 o
   5   2   0      281.03      277.79      5.91 o
   6   2   0       40.91       44.02      3.78 o
   7   2   0       45.95       56.58      5.24 o
  -7   3   0      134.14      125.88      5.33 o
  -6   3   0       33.11       37.87      3.37 o
  -5   3   0       22.91       22.21      2.36 o
  -4   3   0      335.29      350.33      4.93 o
  -3   3   0     1173.14     1217.97     13.98 o
  -2   3   0      185.19      202.75      2.29 o
  -1   3   0     3043.72     3115.43     21.82 o
   0   3   0     3131.45     3140.61     35.17 o
   1   3   0      835.83      864.84      8.09 o
   2   3   0     2646.74     2763.35     23.87 o
   3   3   0     2180.91     2181.70     19.47 o
   4   3   0       14.60       15.06      2.52 o
   5   3   0       12.81       16.05      3.45 o
   6   3   0       32.40       33.55      4.49 o
  -7   4   0       12.59       14.66      3.93 o
  -6   4   0      108.01      102.54      4.07 o
  -5   4   0       38.87       41.31      2.25 o
  -4   4   0       74.97       77.09      2.18 o
  -3   4   0        4.98        4.75      1.31 o
  -2   4   0       13.72       16.49      0.87 o
  -1   4   0       12.51       10.53      0.84 o
   0   4   0      839.57      823.97     10.51 o
   1   4   0     2032.65     2144.43     17.71 o
   2   4   0     3067.51     3261.28     28.24 o
   3   4   0       73.02       72.29      3.32 o
   4   4   0       84.92       77.40      3.70 o
   5   4   0      116.87      110.60      5.49 o
   6   4   0       85.67       99.83      6.18 o
  -7   5   0       19.05       17.29      3.41 o
  -6   5   0        1.84       -1.56      2.67 o
  -5   5   0       19.57       21.15      2.16 o
  -4   5   0       41.51       43.88      2.04 o
  -3   5   0       71.03       54.90      2.36 o
  -2   5   0      612.37      570.56      6.32 o
  -1   5   0       16.17       19.63      1.87 o
   0   5   0        1.58        2.35      1.16 o
   1   5   0      192.44      183.56      3.49 o
   2   5   0     1056.91     1051.66     10.42 o
   3   5   0      431.61      424.92      7.03 o
   4   5   0      135.31      143.75      4.94 o
   5   5   0       15.05       12.75      4.61 o
  -7   6   0       15.06       11.60      3.82 o
  -6   6   0       82.24       83.69      3.72 o
  -5   6   0       93.72       98.51      3.47 o
  -4   6   0      110.90      100.87      2.43 o
  -3   6   0       99.85      104.01      6.03 o
  -2   6   0        4.55        1.84      1.52 o
  -1   6   0      267.17      261.04      3.77 o
   0   6   0      122.59      121.27      3.56 o
   1   6   0      511.34      523.68      6.56 o
   2   6   0        6.30        2.94      1.69 o
   3   6   0        0.25        2.78      3.08 o
   4   6   0        3.87        4.76      3.66 o
   5   6   0       59.29       55.89      6.99 o
  -7   7   0        0.68        1.11      4.47 o
  -6   7   0       29.65       37.15      5.75 o
  -5   7   0       91.90       89.47      2.92 o
  -4   7   0      364.43      351.54      7.15 o
  -3   7   0        5.80       10.99      2.82 o
  -2   7   0       80.07       86.05      3.59 o
  -1   7   0      277.53      284.61      4.33 o
   0   7   0      251.69      261.41      7.58 o
   1   7   0       12.90        6.12      2.21 o
   2   7   0      594.42      601.88      8.50 o
   3   7   0        2.07        0.86      4.10 o
   4   7   0       23.77       24.84      6.09 o
  -7   8   0       11.12       10.59      3.47 o
  -6   8   0        0.34        2.87      3.21 o
  -5   8   0      187.98      187.36      8.36 o
  -4   8   0        9.59       11.64      3.20 o
  -3   8   0        0.01       -0.34      2.82 o
  -2   8   0        2.32        1.58      2.07 o
  -1   8   0      165.42      158.29      3.34 o
   0   8   0       60.07       60.59      3.19 o
   1   8   0       14.55       16.16      3.01 o
   2   8   0        6.65        5.10      3.31 o
   3   8   0        1.95       -5.22      5.47 o
   4   8   0       11.03        7.40      7.86 o
  -6   9   0       20.43       17.83      4.16 o
  -5   9   0       54.52       52.14      4.56 o
  -4   9   0       11.02       12.21      4.40 o
  -3   9   0       24.19       31.18      4.43 o
  -2   9   0       23.76       17.53      2.35 o
  -1   9   0       94.70       87.16      5.93 o
   0   9   0       24.69       20.24      3.55 o
   1   9   0       21.26       19.01      5.06 o
   2   9   0       31.06       38.43      5.97 o
   3   9   0       29.44       38.98      6.56 o
  -5  10   0        2.89        3.73      6.14 o
  -4  10   0        0.42       -2.98      4.96 o
  -3  10   0       29.64       26.85      8.63 o
  -2  10   0        1.37        6.58      5.83 o
  -1  10   0       33.56       36.27      4.64 o
   0  10   0        0.48       -3.37      8.38 o
   1  10   0        9.68       14.30      5.76 o
   2  10   0        7.20       10.14      8.49 o
  -4  11   0       11.06        4.03      9.78 o
  -3  11   0        1.49        7.86      9.78 o
  -2  11   0       18.66       21.09     10.55 o
  -1  11   0        8.50        8.23      7.32 o
   0  11   0        7.21        5.35      9.11 o
   0 -11   1        2.80       -5.52      6.96 o
   1 -11   1        2.80        1.78     11.12 o
   2 -11   1       42.17       33.94     10.74 o
   3 -11   1       22.70       35.47      9.78 o
   4 -11   1        0.95        5.94      9.59 o
  -2 -10   1        3.47        6.32      6.06 o
  -1 -10   1        3.78       -7.32      4.88 o
   0 -10   1       47.68       54.76      5.56 o
   1 -10   1       52.88       48.75      7.23 o
   2 -10   1        3.04        2.01     11.03 o
   3 -10   1       10.01        9.97      8.63 o
   4 -10   1       38.44       28.31      5.66 o
   5 -10   1       31.53       40.53      5.74 o
  -3  -9   1       87.44       95.60      7.38 o
  -2  -9   1        6.53        2.74      5.21 o
  -1  -9   1      278.08      264.86      9.01 o
   0  -9   1        0.08       -2.46      2.66 o
   1  -9   1      451.21      448.26      7.35 o
   2  -9   1      173.40      172.86      5.85 o
   3  -9   1       13.27       16.66      4.20 o
   4  -9   1       28.79       15.99      4.00 o
   5  -9   1        8.77       13.21      3.95 o
   6  -9   1       32.80       34.29      4.21 o
  -4  -8   1        0.69        6.64      6.15 o
  -3  -8   1       31.58       28.05      5.72 o
  -2  -8   1        6.13        4.64      3.77 o
  -1  -8   1      329.84      330.76      5.84 o
   0  -8   1      364.77      363.90      6.85 o
   1  -8   1      471.98      455.78      5.57 o
   2  -8   1       16.81       14.52      2.91 o
   3  -8   1        1.20        0.15      3.12 o
   4  -8   1        1.73        2.13      3.09 o
   5  -8   1       58.33       53.64      3.69 o
   6  -8   1        9.80       11.87      3.17 o
   7  -8   1        0.18       -0.95      2.92 o
  -4  -7   1      177.31      176.75      7.28 o
  -3  -7   1      260.61      237.49      8.77 o
  -2  -7   1      713.84      724.37      9.53 o
  -1  -7   1      144.64      138.91      3.48 o
   0  -7   1       18.59       17.83      2.02 o
   1  -7   1      166.60      165.97      3.12 o
   2  -7   1      207.02      196.24      5.70 o
   3  -7   1       61.71       74.33      4.93 o
   4  -7   1      177.59      178.02      6.90 o
   5  -7   1       36.31       38.48      2.75 o
   6  -7   1       95.48      101.03      5.56 o
   7  -7   1       19.18       22.38      5.94 o
  -5  -6   1       24.74       18.82      6.37 o
  -4  -6   1      203.64      194.95      6.36 o
  -3  -6   1       32.19       29.30      3.77 o
  -2  -6   1      360.09      386.05      5.42 o
  -1  -6   1      296.59      279.94      4.27 o
   0  -6   1      771.81      722.33     13.58 o
   1  -6   1      235.42      221.90      3.17 o
   2  -6   1      111.05      120.31      3.19 o
   3  -6   1        7.02        6.78      2.07 o
   4  -6   1      180.14      178.61      3.59 o
   5  -6   1      250.29      248.86      7.17 o
   6  -6   1      351.67      347.28      7.31 o
   7  -6   1        3.25        1.08      3.86 o
  -5  -5   1       23.59       35.25      4.83 o
  -4  -5   1      149.18      155.34      5.04 o
  -3  -5   1      328.50      346.51      6.23 o
  -2  -5   1      515.95      510.81      5.76 o
  -1  -5   1       32.73       39.04      1.52 o
   0  -5   1       13.25       10.47      2.62 o
   1  -5   1      476.45      553.77      4.96 o
   2  -5   1      560.71      560.98      6.12 o
   3  -5   1     1328.06     1387.15     13.54 o
   4  -5   1      101.58      106.60      2.92 o
   5  -5   1        2.67        1.15      1.79 o
   6  -5   1      227.82      224.15      5.23 o
   7  -5   1        0.91       -1.59      3.07 o
  -6  -4   1       14.80       15.66      4.75 o
  -5  -4   1       75.04       65.95      5.23 o
  -4  -4   1       78.51       79.99      3.73 o
  -3  -4   1       45.79       46.32      2.23 o
  -2  -4   1       67.55       84.37      2.21 o
  -1  -4   1      748.64      674.43      6.57 o
   0  -4   1     2657.00     2740.70     25.26 o
   1  -4   1     1275.97     1279.68     10.01 o
   2  -4   1       82.00       76.07      1.67 o
   3  -4   1        2.34        2.18      1.05 o
   4  -4   1       21.94       28.23      4.12 o
   5  -4   1        1.40       -5.61      3.74 o
   6  -4   1      202.16      212.95      9.06 o
   7  -4   1        0.53        5.23      3.49 o
  -6  -3   1        0.97        2.36      4.15 o
  -5  -3   1       18.90       17.85      3.12 o
  -4  -3   1      421.24      416.76      6.18 o
  -3  -3   1      574.42      555.29      5.90 o
  -2  -3   1      128.87      166.21      2.59 o
  -1  -3   1      232.76      225.82      3.36 o
   0  -3   1     1113.91     1141.38     10.98 o
   1  -3   1     1981.09     2004.09     15.19 o
   2  -3   1      737.91      716.82      6.57 o
   3  -3   1     1123.68     1119.71     16.32 o
   4  -3   1      460.29      422.68     10.26 o
   5  -3   1        1.21       -0.64      2.27 o
   6  -3   1      106.88      112.25      4.34 o
   7  -3   1       25.74       24.62      3.38 o
  -7  -2   1        9.00        2.98      5.99 o
  -6  -2   1      149.97      132.77      5.00 o
  -5  -2   1      233.58      232.64      5.54 o
  -4  -2   1      234.11      216.87      4.08 o
  -3  -2   1       38.02       34.84      1.72 o
  -2  -2   1      485.80      497.85      4.36 o
  -1  -2   1     1584.51     1563.11     12.83 o
   0  -2   1      261.83      265.25      2.97 o
   1  -2   1     5902.10     5953.15     49.81 o
   2  -2   1     1059.55     1076.37     13.12 o
   3  -2   1       18.50       13.69      2.62 o
   4  -2   1      349.66      366.83      9.49 o
   5  -2   1      523.05      507.13      6.36 o
   6  -2   1        4.55        5.34      2.57 o
   7  -2   1       12.22        8.55      3.83 o
  -7  -1   1       36.20       38.29      5.29 o
  -6  -1   1      116.17      118.87      5.62 o
  -5  -1   1       65.50       73.31      3.23 o
  -4  -1   1      657.56      643.08      8.24 o
  -3  -1   1      924.86      898.22      8.57 o
  -2  -1   1     3131.17     3148.55     22.41 o
  -1  -1   1     1159.07     1208.48      8.05 o
   0  -1   1      233.50      256.18      1.85 o
   1  -1   1      798.97      817.95     11.23 o
   2  -1   1     4145.04     4069.58     63.52 o
   3  -1   1     2551.79     2643.11     60.79 o
   4  -1   1       68.94       70.76      2.11 o
   5  -1   1      430.38      448.08      9.33 o
   6  -1   1       21.22       18.52      2.15 o
   7  -1   1        0.23       -2.66      2.71 o
  -7   0   1        8.55       12.52      3.84 o
  -6   0   1      188.82      189.33      4.89 o
  -5   0   1      277.23      265.46      4.92 o
  -4   0   1      182.86      178.77      3.60 o
  -3   0   1       79.95       83.71      1.93 o
  -2   0   1        3.59        3.54      0.52 o
  -1   0   1     1360.17     1361.86      8.80 o
   1   0   1      130.57      121.31      1.48 o
   2   0   1     2411.10     2402.92     21.93 o
   3   0   1       12.64       14.10      1.41 o
   4   0   1      179.81      163.91      3.46 o
   5   0   1       35.81       33.07      2.15 o
   6   0   1      165.74      172.91      4.62 o
   7   0   1       14.00       14.07      3.32 o
  -7   1   1       44.82       43.90      3.79 o
  -6   1   1        4.49        3.66      2.46 o
  -5   1   1       18.73       18.03      1.72 o
  -4   1   1        9.47        6.29      1.96 o
  -3   1   1      583.69      555.09      6.45 o
  -2   1   1     5494.48     5518.37     49.59 o
  -1   1   1        7.41        9.80      0.45 o
   0   1   1     3170.29     3027.52     26.17 o
   1   1   1      554.39      544.44      3.94 o
   2   1   1      863.32      885.52      6.72 o
   3   1   1     1089.44     1105.59     11.96 o
   4   1   1      935.85      911.83     10.73 o
   5   1   1        3.67       -1.06      2.89 o
   6   1   1       13.08        9.33      2.98 o
   7   1   1        8.18        3.42      3.95 o
  -7   2   1       31.87       30.95      3.22 o
  -6   2   1      203.18      205.64      4.00 o
  -5   2   1        7.65        6.73      2.66 o
  -4   2   1      234.15      261.25      6.23 o
  -3   2   1      645.62      694.16      7.77 o
  -2   2   1     1027.06     1090.49     10.36 o
  -1   2   1     2689.35     2682.26     18.04 o
   0   2   1      162.49      169.88      3.26 o
   1   2   1      536.14      532.56      4.76 o
   2   2   1      223.23      218.00      3.52 o
   3   2   1      356.54      373.12      5.81 o
   4   2   1      148.90      138.63      4.51 o
   5   2   1     1096.35     1068.93     14.93 o
   6   2   1      279.50      296.58      7.89 o
   7   2   1       31.59       32.58      5.02 o
  -7   3   1        0.48        0.12      2.08 o
  -6   3   1       20.47       18.25      3.29 o
  -5   3   1      124.06      131.00      4.66 o
  -4   3   1        4.46        2.37      1.57 o
  -3   3   1      965.21      998.28     10.72 o
  -2   3   1     1251.55     1226.42     10.05 o
  -1   3   1     2338.75     2377.77     17.80 o
   0   3   1     2533.81     2608.11     26.53 o
   1   3   1      226.44      235.02      3.08 o
   2   3   1      807.64      743.24      7.36 o
   3   3   1     1223.38     1200.16     13.61 o
   4   3   1      636.35      648.30      8.96 o
   5   3   1      377.03      418.01      8.61 o
   6   3   1        0.10        7.79      4.71 o
  -7   4   1       34.88       40.10      4.38 o
  -6   4   1       31.59       38.03      4.22 o
  -5   4   1      308.32      321.32      5.72 o
  -4   4   1      388.59      413.34      6.17 o
  -3   4   1      244.97      283.12      4.15 o
  -2   4   1     1466.50     1520.10     11.75 o
  -1   4   1      802.63      789.79      6.53 o
   0   4   1     1709.72     1747.80     16.83 o
   1   4   1      627.69      595.96      6.17 o
   2   4   1      165.47      154.98      3.07 o
   3   4   1      114.87      106.92      4.81 o
   4   4   1       39.60       32.35      3.15 o
   5   4   1       79.44       83.35      5.13 o
   6   4   1       32.66       35.36      5.70 o
  -7   5   1        4.09        3.11      3.63 o
  -6   5   1      107.78      104.97     10.37 o
  -5   5   1        2.62       -2.18      2.74 o
  -4   5   1      116.57      115.19      3.19 o
  -3   5   1     1956.45     2086.93     19.61 o
  -2   5   1     1276.50     1379.95     12.44 o
  -1   5   1     1783.80     1822.54     16.14 o
   0   5   1        4.77        8.03      1.55 o
   1   5   1       93.78       82.69      3.40 o
   2   5   1      175.46      165.43      3.35 o
   3   5   1      245.49      239.34      5.62 o
   4   5   1      240.29      256.62     10.55 o
   5   5   1       27.34       25.69      4.62 o
  -7   6   1       47.15       50.80      3.28 o
  -6   6   1      274.73      291.93      6.46 o
  -5   6   1       19.88       19.23      2.15 o
  -4   6   1      293.99      285.25      5.12 o
  -3   6   1       75.95       87.35      2.98 o
  -2   6   1       93.13       86.49      2.31 o
  -1   6   1      690.37      716.94      7.35 o
   0   6   1     1070.18     1027.69     15.97 o
   1   6   1      523.55      517.54      7.04 o
   2   6   1        3.23        2.37      2.28 o
   3   6   1        1.29        1.35      3.07 o
   4   6   1       25.98       29.95      3.86 o
   5   6   1       30.92       35.59      6.57 o
  -7   7   1        7.29        3.77      4.37 o
  -6   7   1       21.69       22.46      2.86 o
  -5   7   1       52.75       58.89      3.27 o
  -4   7   1      329.96      320.92      7.14 o
  -3   7   1      163.82      176.28      6.84 o
  -2   7   1       83.76       93.34      2.82 o
  -1   7   1      100.71       94.99      2.97 o
   0   7   1        1.40        1.42      1.83 o
   1   7   1       15.35       20.15      2.83 o
   2   7   1        2.93        6.20      2.95 o
   3   7   1       75.53       79.44      5.33 o
   4   7   1       42.60       44.49      5.28 o
  -7   8   1       19.91       13.92      3.91 o
  -6   8   1        0.12        2.33      3.47 o
  -5   8   1        3.19       -2.87      3.70 o
  -4   8   1        0.86       -0.38      3.75 o
  -3   8   1        7.21        5.16      2.88 o
  -2   8   1       18.55       21.49      2.13 o
  -1   8   1      916.33      873.56     16.46 o
   0   8   1      835.25      849.82     11.44 o
   1   8   1       27.90       30.08      3.14 o
   2   8   1       56.74       65.03      5.13 o
   3   8   1        2.65        8.42      5.23 o
   4   8   1        3.99        0.69     12.94 o
  -6   9   1       24.17       34.04      4.58 o
  -5   9   1       66.77       69.22      5.02 o
  -4   9   1       67.25       56.12      4.79 o
  -3   9   1        4.35        4.04      4.12 o
  -2   9   1       38.20       32.04      4.42 o
  -1   9   1      380.10      368.07      6.43 o
   0   9   1       26.03       32.41      6.57 o
   1   9   1       17.35       20.82      5.20 o
   2   9   1       76.29       81.56      6.79 o
   3   9   1        1.47       -0.05      5.91 o
  -5  10   1       20.66       16.52      5.70 o
  -4  10   1        5.33       20.71      8.63 o
  -3  10   1        6.32       17.26      9.20 o
  -2  10   1        2.30       -5.59      5.54 o
  -1  10   1        9.06       12.72      6.04 o
   0  10   1        8.59       16.41      5.24 o
   1  10   1      132.69      127.05     11.51 o
   2  10   1        0.42       -2.87      5.68 o
  -4  11   1        3.26        4.79     10.55 o
  -3  11   1        6.41        3.45      9.59 o
  -2  11   1       33.33       26.08     10.93 o
  -1  11   1        2.32        5.94      7.32 o
   0  11   1        6.13       18.53      7.92 o
   0 -11   2       28.28       12.92     12.27 o
   1 -11   2        7.25        1.66      5.76 o
   2 -11   2        6.29       -0.19      9.01 o
   3 -11   2       39.79       57.33     11.70 o
   4 -11   2        1.50       11.70     10.16 o
  -2 -10   2       21.77       15.27      6.07 o
  -1 -10   2       14.95       11.71      5.36 o
   0 -10   2      107.19      115.11      6.53 o
   1 -10   2        1.87       11.86      4.99 o
   2 -10   2       42.55       34.52      9.97 o
   3 -10   2       17.93       20.10      7.00 o
   4 -10   2       55.96       52.22      6.13 o
   5 -10   2        3.98        2.28      4.47 o
  -3  -9   2       49.49       54.61      6.89 o
  -2  -9   2       10.14        2.12      5.26 o
  -1  -9   2       74.57       72.16      4.97 o
   0  -9   2        5.36        4.80      3.80 o
   1  -9   2        6.98        6.39      2.77 o
   2  -9   2       15.92       20.72      2.75 o
   3  -9   2      232.45      227.59     10.07 o
   4  -9   2      183.00      166.77      6.90 o
   5  -9   2        2.99       -0.88      3.47 o
   6  -9   2        0.96        1.89      3.56 o
  -4  -8   2       31.73       26.65      7.46 o
  -3  -8   2        0.22        1.20      5.75 o
  -2  -8   2        0.59        1.22      3.62 o
  -1  -8   2     1071.45     1082.59     11.80 o
   0  -8   2      452.59      462.77      5.82 o
   1  -8   2      135.37      131.69      5.18 o
   2  -8   2       36.28       37.49      2.61 o
   3  -8   2        4.13       -0.36      3.07 o
   4  -8   2       20.47       15.65      3.21 o
   5  -8   2        7.88        7.62      4.53 o
   6  -8   2       13.01       11.98      3.23 o
  -4  -7   2        4.71        8.44      4.76 o
  -3  -7   2       15.91       21.63      4.50 o
  -2  -7   2      162.30      170.81      7.23 o
  -1  -7   2      218.23      218.19      4.34 o
   0  -7   2        0.46        2.06      1.62 o
   1  -7   2        6.98       10.48      1.56 o
   2  -7   2       19.58       15.99      1.84 o
   3  -7   2      132.22      118.65      3.81 o
   4  -7   2       60.27       56.50      3.10 o
   5  -7   2       80.72       77.17      4.06 o
   6  -7   2        0.11        6.88      4.12 o
   7  -7   2       17.88       18.74      4.20 o
  -5  -6   2       13.85       10.64      6.16 o
  -4  -6   2       15.72       16.70      3.74 o
  -3  -6   2        3.23        3.63      3.05 o
  -2  -6   2      154.57      160.41      4.00 o
  -1  -6   2      306.91      318.42      4.82 o
   0  -6   2      839.03      841.96      7.56 o
   1  -6   2      498.52      482.68      6.25 o
   2  -6   2      357.68      376.09      4.91 o
   3  -6   2       64.44       63.00      2.96 o
   4  -6   2      117.72      119.06      2.92 o
   5  -6   2      731.41      742.97     12.12 o
   6  -6   2      278.87      273.39      5.66 o
   7  -6   2       26.96       21.48      5.37 o
  -5  -5   2        1.69       -4.30      4.13 o
  -4  -5   2      302.66      306.54      6.68 o
  -3  -5   2      227.61      230.35      4.55 o
  -2  -5   2      823.10      765.68      8.17 o
  -1  -5   2       95.28       84.56      2.47 o
   0  -5   2       51.23       55.07      1.51 o
   1  -5   2      176.71      185.39      2.74 o
   2  -5   2     2232.28     2411.84     24.68 o
   3  -5   2       38.77       40.04      3.12 o
   4  -5   2      571.82      596.06      6.67 o
   5  -5   2      353.28      348.40      6.89 o
   6  -5   2       59.04       58.96      5.69 o
   7  -5   2        3.07        6.30      6.71 o
  -6  -4   2       65.04       69.13      5.65 o
  -5  -4   2      145.62      146.06      5.94 o
  -4  -4   2      175.98      175.47      5.10 o
  -3  -4   2        0.25        1.21      1.72 o
  -2  -4   2        7.38       10.28      1.60 o
  -1  -4   2     1560.71     1581.72     13.54 o
   0  -4   2     1265.72     1244.84     10.13 o
   1  -4   2     6955.19     7463.53     59.11 o
   2  -4   2     1408.08     1454.76     14.12 o
   3  -4   2       22.52       28.13      1.40 o
   4  -4   2       98.00       87.49      3.86 o
   5  -4   2      153.43      147.78      6.02 o
   6  -4   2      124.21      133.73      7.65 o
   7  -4   2       41.63       42.70      4.51 o
  -6  -3   2       13.27       11.55      4.29 o
  -5  -3   2       71.88       76.80      4.07 o
  -4  -3   2      122.62      128.82      3.70 o
  -3  -3   2     1354.14     1362.00     12.11 o
  -2  -3   2     3753.64     3826.71     29.18 o
  -1  -3   2      638.63      652.45      6.14 o
   0  -3   2        0.28        0.97      0.68 o
   1  -3   2     1611.46     1619.38     12.44 o
   2  -3   2      780.51      766.67      8.46 o
   3  -3   2     1124.19     1110.64     16.35 o
   4  -3   2      419.67      415.46      8.53 o
   5  -3   2       17.24       17.53      3.73 o
   6  -3   2        0.29        1.96      1.93 o
   7  -3   2        0.92       -4.41      2.94 o
  -7  -2   2      216.28      243.70     12.83 o
  -6  -2   2      566.97      580.57     10.44 o
  -5  -2   2      768.40      772.25     10.59 o
  -4  -2   2       85.74       83.56      2.84 o
  -3  -2   2      586.08      621.00      6.52 o
  -2  -2   2     2161.60     2235.27     17.31 o
  -1  -2   2     1868.39     1861.25     13.62 o
   0  -2   2     3056.37     3085.85     20.99 o
   1  -2   2      514.15      538.99      4.67 o
   2  -2   2       56.82       59.40      3.03 o
   3  -2   2     1341.95     1355.00     27.61 o
   4  -2   2      169.87      162.19      5.50 o
   5  -2   2      107.73      103.67      3.73 o
   6  -2   2      148.75      154.38      4.07 o
   7  -2   2       79.89       80.01      3.72 o
  -7  -1   2      101.03      105.03      6.45 o
  -6  -1   2      103.78       96.16      4.68 o
  -5  -1   2       58.27       65.23      5.26 o
  -4  -1   2      576.53      610.38      7.21 o
  -3  -1   2     1086.93      993.12      9.46 o
  -2  -1   2     2513.35     2493.40     18.03 o
  -1  -1   2      577.52      645.26      5.29 o
   0  -1   2      724.25      774.78      6.11 o
   1  -1   2     2254.03     2293.85     32.17 o
   2  -1   2      478.87      428.63      9.01 o
   3  -1   2      208.96      163.37      8.63 o
   4  -1   2       14.19       21.65      1.48 o
   5  -1   2       25.89       27.02      2.24 o
   6  -1   2       21.36       27.41      3.05 o
   7  -1   2        3.22        4.52      2.57 o
  -7   0   2        8.41       15.52      6.28 o
  -6   0   2      264.06      289.31      6.82 o
  -5   0   2      518.86      513.02      8.18 o
  -4   0   2      300.06      309.87      4.51 o
  -3   0   2      354.90      385.63      4.22 o
  -2   0   2       55.48       48.89      1.13 o
  -1   0   2       82.77       77.66      1.27 o
   0   0   2      383.48      375.08      3.20 o
   1   0   2     7456.54     7211.36     53.06 o
   2   0   2       12.46       11.64      0.81 o
   3   0   2      323.64      342.21      7.20 o
   4   0   2       21.25       26.10      3.91 o
   5   0   2       95.12       98.84      2.90 o
   6   0   2       27.09       34.40      3.06 o
   7   0   2       58.24       71.00      9.44 o
  -7   1   2        4.55        4.50      3.65 o
  -6   1   2       26.32       25.73      3.74 o
  -5   1   2      174.25      176.18      4.33 o
  -4   1   2      843.76      866.49     10.88 o
  -3   1   2     1382.94     1361.74     12.93 o
  -2   1   2       21.22       21.40      0.74 o
  -1   1   2     1078.70     1074.43      7.53 o
   0   1   2      504.41      532.56      4.14 o
   1   1   2      652.11      647.20      5.52 o
   2   1   2      197.37      178.64      3.25 o
   3   1   2      932.68      877.75      9.80 o
   4   1   2      384.95      389.03      5.72 o
   5   1   2      250.12      273.87      6.08 o
   6   1   2        3.41        3.58      3.32 o
   7   1   2      117.81      115.29      9.27 o
  -7   2   2       10.05       12.36      3.13 o
  -6   2   2      101.19       94.21      3.65 o
  -5   2   2      460.95      476.40      5.67 o
  -4   2   2      843.37      824.31     10.72 o
  -3   2   2      704.09      764.94      8.71 o
  -2   2   2      823.33      806.03      6.40 o
  -1   2   2       27.78       27.10      0.73 o
   0   2   2    19054.45    17866.01    162.75 o
   1   2   2      347.91      346.23      3.43 o
   2   2   2      401.45      413.77      4.51 o
   3   2   2        1.62       -2.20      1.72 o
   4   2   2       13.35        6.22      2.82 o
   5   2   2      187.24      178.47      5.67 o
   6   2   2       38.30       45.09      4.30 o
  -7   3   2        0.39        2.65      2.80 o
  -6   3   2       48.71       49.16      2.45 o
  -5   3   2       46.46       47.39      2.81 o
  -4   3   2      333.18      334.03      5.54 o
  -3   3   2     1428.81     1420.85     12.45 o
  -2   3   2      583.76      580.05      4.95 o
  -1   3   2      318.25      343.36      3.27 o
   0   3   2     1196.23     1179.82     10.80 o
   1   3   2       28.95       39.96      1.39 o
   2   3   2      388.22      392.94      4.30 o
   3   3   2      609.51      598.83      8.79 o
   4   3   2       16.52       16.95      3.43 o
   5   3   2      139.06      125.03      5.20 o
   6   3   2       72.76       69.15      5.22 o
  -7   4   2        1.75       -1.64      2.25 o
  -6   4   2        0.99        1.92      2.30 o
  -5   4   2      101.05      112.28      6.28 o
  -4   4   2      398.52      413.61      4.84 o
  -3   4   2      144.63      169.28      2.65 o
  -2   4   2      101.24      111.01      2.09 o
  -1   4   2     3931.74     3939.35     31.57 o
   0   4   2      352.52      306.45      4.27 o
   1   4   2       71.52       49.67      2.00 o
   2   4   2      452.31      446.62      6.33 o
   3   4   2        3.19        4.35      2.25 o
   4   4   2       45.06       44.69      3.60 o
   5   4   2      163.32      160.42      6.20 o
   6   4   2        1.38       -2.47      4.62 o
  -7   5   2      181.56      167.39      4.05 o
  -6   5   2        1.10        0.26      1.83 o
  -5   5   2       33.85       32.03      2.05 o
  -4   5   2      393.88      403.22      4.89 o
  -3   5   2       57.92       56.09      2.09 o
  -2   5   2        4.82        5.77      1.05 o
  -1   5   2     2178.58     2202.73     18.18 o
   0   5   2     1615.90     1722.28     17.06 o
   1   5   2      139.63      134.10      3.30 o
   2   5   2      149.65      150.22      3.28 o
   3   5   2      167.07      167.63      4.88 o
   4   5   2        3.86        3.51      3.32 o
   5   5   2       41.65       45.94      6.56 o
  -7   6   2      133.00      131.11      5.41 o
  -6   6   2       16.82       15.19      2.50 o
  -5   6   2        9.89        8.98      1.94 o
  -4   6   2        2.51        0.13      1.85 o
  -3   6   2        5.97        4.82      1.70 o
  -2   6   2      242.23      245.70      3.60 o
  -1   6   2        2.84        6.21      1.35 o
   0   6   2       53.61       52.94      2.44 o
   1   6   2      415.05      405.94      6.60 o
   2   6   2      203.03      194.03      4.65 o
   3   6   2        1.35       11.69      3.55 o
   4   6   2       23.82       22.94      4.56 o
   5   6   2       16.91       24.54      6.78 o
  -7   7   2      119.09      113.03      5.29 o
  -6   7   2        3.02        0.70      4.29 o
  -5   7   2        0.96       -1.48      2.60 o
  -4   7   2       17.00       18.35      2.51 o
  -3   7   2      359.53      348.03      7.06 o
  -2   7   2      763.31      726.49      7.20 o
  -1   7   2      117.01      107.47      4.99 o
   0   7   2       15.66       12.69      2.31 o
   1   7   2       58.46       57.19      3.44 o
   2   7   2      340.11      326.44      6.84 o
   3   7   2      283.52      271.17     12.47 o
   4   7   2       72.86       72.88      7.19 o
  -7   8   2       22.46       26.63     12.02 o
  -6   8   2        0.12        1.84      3.79 o
  -5   8   2        2.79        1.49      3.59 o
  -4   8   2       60.41       58.12      4.43 o
  -3   8   2       36.56       32.35      2.51 o
  -2   8   2       38.21       39.07      2.33 o
  -1   8   2       24.51       23.28      2.09 o
   0   8   2        5.81        7.29      2.54 o
   1   8   2      242.35      240.12      6.28 o
   2   8   2      253.43      258.68      9.49 o
   3   8   2        4.76        4.28      5.32 o
  -6   9   2       14.77       15.10      4.51 o
  -5   9   2      129.35      122.17      6.06 o
  -4   9   2        2.54        4.63      4.17 o
  -3   9   2       73.00       77.73      6.45 o
  -2   9   2       93.85      104.00      5.94 o
  -1   9   2       37.98       34.89      3.46 o
   0   9   2        4.06       -1.13      4.14 o
   1   9   2        2.63        4.51      6.24 o
   2   9   2      239.42      222.50      9.00 o
   3   9   2        1.27        1.67      6.15 o
  -5  10   2        4.06       -6.52      9.01 o
  -4  10   2        6.52       11.89      9.78 o
  -3  10   2       42.18       35.86     10.16 o
  -2  10   2       39.44       55.95     22.05 o
  -1  10   2       12.17        9.53      6.44 o
   0  10   2       23.21       18.15      7.17 o
   1  10   2       12.98       10.60      5.29 o
   2  10   2       21.76       13.62      6.14 o
  -4  11   2        0.02      -15.24     10.16 o
  -3  11   2        0.07       10.74      9.97 o
  -2  11   2       26.07       31.64     11.31 o
  -1  11   2       36.01       38.72      7.97 o
   0  11   2        0.99       -1.58      7.50 o
   0 -11   3       15.22        4.81      7.62 o
   1 -11   3        7.42        9.43      5.89 o
   2 -11   3        0.98        1.77      6.63 o
   3 -11   3       38.03       37.78     10.74 o
   4 -11   3        0.21      -10.35      9.59 o
  -2 -10   3        2.12        5.18      7.23 o
  -1 -10   3       39.32       48.70      7.59 o
   0 -10   3       32.38       34.32      5.12 o
   1 -10   3        7.12        8.86      5.05 o
   2 -10   3       10.02       16.87      9.01 o
   3 -10   3        1.97        9.41      5.34 o
   4 -10   3        1.18       -2.16      4.98 o
   5 -10   3        1.30        5.08      4.35 o
  -3  -9   3       42.77       53.32      8.13 o
  -2  -9   3       11.12       16.37      5.42 o
  -1  -9   3        1.03       -0.27      4.05 o
   0  -9   3       31.68       29.11      3.02 o
   1  -9   3        2.27        0.71      2.40 o
   2  -9   3      174.35      170.45      6.54 o
   3  -9   3       54.46       48.84      4.56 o
   4  -9   3        1.21        1.57      3.63 o
   5  -9   3        1.54        5.10      3.55 o
   6  -9   3       16.88       21.24      4.06 o
  -4  -8   3       21.24       13.73      6.06 o
  -3  -8   3        0.15        7.45      5.50 o
  -2  -8   3        2.53        7.76      4.82 o
  -1  -8   3      359.85      355.65      6.01 o
   0  -8   3       92.66       79.70      2.90 o
   1  -8   3       39.25       41.06      2.23 o
   2  -8   3       60.08       67.11      3.62 o
   3  -8   3       20.38       22.27      3.04 o
   4  -8   3        0.13        1.95      2.61 o
   5  -8   3        0.87        2.85      4.44 o
   6  -8   3       14.07        9.30      4.89 o
  -4  -7   3        7.62        1.34      5.40 o
  -3  -7   3      307.03      313.07      8.40 o
  -2  -7   3       20.12       22.54      2.65 o
  -1  -7   3       17.27       16.56      2.12 o
   0  -7   3       38.08       37.14      1.90 o
   1  -7   3      351.09      364.13      4.77 o
   2  -7   3       64.96       57.55      3.79 o
   3  -7   3      193.58      205.19      4.23 o
   4  -7   3       10.58       11.17      2.56 o
   5  -7   3       50.02       50.69      4.48 o
   6  -7   3        2.84       -4.04      5.66 o
   7  -7   3        0.59       -7.67      5.37 o
  -5  -6   3       50.51       48.73      8.45 o
  -4  -6   3       85.37       78.59      5.46 o
  -3  -6   3       15.69       15.61      3.60 o
  -2  -6   3        1.23       -2.31      2.03 o
  -1  -6   3      198.23      203.47      3.63 o
   0  -6   3      150.38      149.53      3.34 o
   1  -6   3      316.84      300.48      4.05 o
   2  -6   3       62.89       63.49      2.64 o
   3  -6   3      127.61      113.87      3.96 o
   4  -6   3       11.24       11.26      1.64 o
   5  -6   3      167.96      173.17      4.17 o
   6  -6   3       18.36       28.14      5.05 o
  -5  -5   3       13.72        9.99      5.18 o
  -4  -5   3      169.25      185.78      5.67 o
  -3  -5   3      548.13      566.75      7.28 o
  -2  -5   3     1061.20     1016.53     11.19 o
  -1  -5   3     1085.90     1101.04     10.20 o
   0  -5   3        3.62        4.40      1.11 o
   1  -5   3       12.79       28.28      1.31 o
   2  -5   3       83.87       65.73      3.58 o
   3  -5   3      146.59      136.21      2.41 o
   4  -5   3      557.61      575.39      7.25 o
   5  -5   3      145.67      150.47      6.01 o
   6  -5   3        0.02        1.32      4.86 o
   7  -5   3        7.28       -0.89      5.84 o
  -6  -4   3      139.21      138.32      7.65 o
  -5  -4   3      178.11      181.00     14.64 o
  -4  -4   3      272.25      256.03      8.12 o
  -3  -4   3       49.05       59.18      2.80 o
  -2  -4   3       45.56       43.84      1.91 o
  -1  -4   3     1131.10     1119.22     10.68 o
   0  -4   3     1245.92     1210.14      9.85 o
   1  -4   3      184.13      236.01      2.61 o
   2  -4   3       13.16       10.02      1.14 o
   3  -4   3       26.00       21.92      1.50 o
   4  -4   3       64.79       67.81      5.31 o
   5  -4   3        5.16        3.79      3.47 o
   6  -4   3        9.21        3.48      5.01 o
   7  -4   3       10.76       12.52      5.95 o
  -6  -3   3       60.49       51.69      5.56 o
  -5  -3   3       43.28       53.07      5.33 o
  -4  -3   3      594.80      605.32      8.02 o
  -3  -3   3     1258.49     1263.24     11.42 o
  -2  -3   3     3751.60     3951.46     30.15 o
  -1  -3   3      643.05      628.21      5.42 o
   0  -3   3      200.67      204.45      3.02 o
   1  -3   3       13.61       12.62      0.83 o
   2  -3   3      554.11      531.24      6.27 o
   3  -3   3     1178.67     1119.16     20.86 o
   4  -3   3      356.61      378.58     10.48 o
   5  -3   3      116.91      111.25      6.20 o
   6  -3   3       50.25       38.63      7.29 o
   7  -3   3        5.49        8.07      2.69 o
  -7  -2   3       16.23       22.58      5.65 o
  -6  -2   3        2.36        2.69      4.37 o
  -5  -2   3      154.85      152.18      4.50 o
  -4  -2   3      750.34      719.27      9.31 o
  -3  -2   3      348.16      372.64      4.63 o
  -2  -2   3     1055.58     1110.74      9.71 o
  -1  -2   3     4150.93     4133.81     29.63 o
   0  -2   3     3055.39     3015.78     21.69 o
   1  -2   3      903.58      924.40      7.84 o
   2  -2   3      139.49      130.47      6.80 o
   3  -2   3        3.81        5.16      2.78 o
   4  -2   3      258.98      270.05      8.92 o
   5  -2   3       28.82       36.99      2.71 o
   6  -2   3      244.37      245.78      4.83 o
   7  -2   3       25.06       26.42      3.16 o
  -7  -1   3        4.63        9.16      4.87 o
  -6  -1   3      154.86      158.27      5.72 o
  -5  -1   3       14.04       10.70      2.98 o
  -4  -1   3      620.67      630.88      8.90 o
  -3  -1   3     2115.08     2158.37     18.93 o
  -2  -1   3      599.66      538.44      5.12 o
  -1  -1   3      638.74      600.27      5.44 o
   0  -1   3      460.01      503.93      4.32 o
   1  -1   3     1720.17     1789.75     15.59 o
   2  -1   3     2878.27     2822.08     47.09 o
   3  -1   3     3822.43     4013.63     66.96 o
   4  -1   3      748.52      769.64      8.10 o
   5  -1   3       16.99       19.65      1.97 o
   6  -1   3       81.64       82.91      3.45 o
   7  -1   3       12.27        7.78      3.03 o
  -7   0   3       21.95       30.53      4.83 o
  -6   0   3        8.60        9.50      3.25 o
  -5   0   3      488.82      502.59      9.28 o
  -4   0   3      488.06      496.68      7.59 o
  -3   0   3      485.71      503.09      5.78 o
  -2   0   3     3330.53     3295.89     23.35 o
  -1   0   3    19870.57    18505.89    183.09 o
   0   0   3     1976.29     1950.14     15.01 o
   1   0   3    17256.20    16069.98    133.86 o
   2   0   3     1330.76     1383.00     14.56 o
   3   0   3       13.57       22.84      2.25 o
   4   0   3        3.07        0.26      2.01 o
   5   0   3      706.15      684.95      9.68 o
   6   0   3       18.01       21.19      2.93 o
   7   0   3        3.84        2.68      3.59 o
  -7   1   3        5.11        5.92      3.79 o
  -6   1   3      122.21      122.85      4.68 o
  -5   1   3       72.37       74.36      4.04 o
  -4   1   3      355.29      353.29      4.92 o
  -3   1   3     1016.19     1026.81      9.46 o
  -2   1   3    11712.73    11778.20     74.95 o
  -1   1   3    11219.09    10693.21     79.55 o
   0   1   3     2072.29     2124.21     16.30 o
   1   1   3     6596.28     6290.45     52.96 o
   2   1   3      823.96      792.04      7.32 o
   3   1   3      476.30      471.05      6.07 o
   4   1   3      175.65      182.60      4.41 o
   5   1   3      460.10      458.50      8.70 o
   6   1   3        7.22       10.19      4.24 o
   7   1   3        6.45        6.10      4.04 o
  -7   2   3       26.02       32.23      3.67 o
  -6   2   3       92.30       96.40      3.90 o
  -5   2   3      252.80      232.87      4.26 o
  -4   2   3       87.11       78.96      2.74 o
  -3   2   3       18.62       20.92      1.25 o
  -2   2   3       79.29       95.39      1.44 o
  -1   2   3      262.46      236.62      2.43 o
   0   2   3    15504.29    14771.62    116.80 o
   1   2   3     1029.80     1013.36      9.40 o
   2   2   3      444.70      430.34      5.09 o
   3   2   3       55.14       61.45      3.14 o
   4   2   3      274.62      276.72      7.47 o
   5   2   3      152.64      150.45      6.22 o
   6   2   3      232.37      236.26      7.03 o
  -7   3   3       32.29       37.89      3.60 o
  -6   3   3      102.59       96.61      3.73 o
  -5   3   3       28.03       24.83      2.07 o
  -4   3   3      173.40      162.70      2.94 o
  -3   3   3     1169.98     1211.84     11.18 o
  -2   3   3     3763.16     3769.23     26.81 o
  -1   3   3       19.86       19.47      0.99 o
   0   3   3      253.94      278.20      3.54 o
   1   3   3     1822.24     1921.51     15.98 o
   2   3   3      672.69      652.99      7.42 o
   3   3   3       60.95       56.26      2.72 o
   4   3   3     1089.52     1098.04     15.06 o
   5   3   3       56.41       60.37      4.94 o
   6   3   3        0.01        1.99      4.14 o
  -7   4   3        2.76        4.53      2.61 o
  -6   4   3      259.10      252.76      4.79 o
  -5   4   3      115.79      110.71      2.94 o
  -4   4   3       21.37       18.03      1.73 o
  -3   4   3      132.82      143.54      2.61 o
  -2   4   3       77.30       74.74      1.59 o
  -1   4   3      869.95      862.47      7.84 o
   0   4   3     1820.03     1942.37     17.53 o
   1   4   3     2053.88     2159.76     19.10 o
   2   4   3      227.73      222.55      3.39 o
   3   4   3       44.79       53.31      3.38 o
   4   4   3        0.65       -2.92      2.91 o
   5   4   3      116.83      109.95      6.16 o
   6   4   3       17.17       20.95      5.08 o
  -7   5   3        6.27        0.06      2.79 o
  -6   5   3        0.13        3.73      2.31 o
  -5   5   3       17.82       15.96      2.25 o
  -4   5   3        7.62        6.13      1.86 o
  -3   5   3       40.13       39.75      1.66 o
  -2   5   3      108.46      106.68      2.41 o
  -1   5   3     1022.75     1011.67      9.23 o
   0   5   3      158.74      176.62      2.79 o
   1   5   3        6.89        5.03      1.52 o
   2   5   3      258.42      249.31      4.67 o
   3   5   3      761.40      781.16     10.65 o
   4   5   3        3.50        4.03      3.65 o
   5   5   3       23.61       35.27      4.93 o
  -7   6   3      169.92      149.86      5.15 o
  -6   6   3       99.48      108.45      4.33 o
  -5   6   3        1.04       -1.68      2.27 o
  -4   6   3        1.73        1.15      2.03 o
  -3   6   3      101.11      101.53      3.09 o
  -2   6   3      294.31      285.74      4.22 o
  -1   6   3       50.96       53.91      1.97 o
   0   6   3      132.04      137.92      3.25 o
   1   6   3      114.89      111.77      5.08 o
   2   6   3      217.25      224.87      5.05 o
   3   6   3       17.65       25.16      3.81 o
   4   6   3       71.63       74.95      7.27 o
   5   6   3       13.74       11.22      9.87 o
  -7   7   3       48.11       52.87      4.90 o
  -6   7   3        0.10       -3.41      3.16 o
  -5   7   3        5.54        4.86      2.93 o
  -4   7   3      220.21      228.02      8.33 o
  -3   7   3      139.07      136.87      3.99 o
  -2   7   3       98.39      100.74      2.60 o
  -1   7   3      237.55      222.48      4.86 o
   0   7   3       42.85       40.25      2.48 o
   1   7   3        6.05        8.00      2.71 o
   2   7   3        1.13        0.27      3.64 o
   3   7   3       13.40       21.32      5.55 o
   4   7   3       15.88       19.89      7.80 o
  -7   8   3        9.57       10.13      4.82 o
  -6   8   3       13.19       13.41      4.31 o
  -5   8   3       30.06       33.82      4.40 o
  -4   8   3      213.93      219.46      7.17 o
  -3   8   3       17.09       15.95      3.33 o
  -2   8   3      177.80      186.04      4.89 o
  -1   8   3       27.62       31.26      2.44 o
   0   8   3       92.69       94.94      4.49 o
   1   8   3       25.58       29.85      3.68 o
   2   8   3       10.69        3.66      5.19 o
   3   8   3       93.47       80.28      8.38 o
  -6   9   3        1.51       -6.46      8.05 o
  -5   9   3        0.12       -3.05      5.11 o
  -4   9   3      162.47      161.72      8.08 o
  -3   9   3       89.21       89.66      5.95 o
  -2   9   3      236.47      230.56     15.30 o
  -1   9   3       33.59       32.38      3.46 o
   0   9   3       14.31       12.02      4.53 o
   1   9   3        9.81        4.53      4.82 o
   2   9   3       21.57       14.66      5.75 o
  -5  10   3       19.38       21.48     10.16 o
  -4  10   3        1.96       15.72      9.78 o
  -3  10   3        5.21        5.75      9.78 o
  -2  10   3        0.37        4.68      6.52 o
  -1  10   3        6.83        0.19      9.20 o
   0  10   3       21.68       24.12     14.09 o
   1  10   3        1.11        3.94      7.59 o
  -4  11   3        6.99       -3.26     10.55 o
  -3  11   3        3.94        5.18     10.93 o
  -2  11   3       27.55       32.39     16.30 o
  -1  11   3       19.69       15.72     11.41 o
   0  11   3        3.16        0.84      7.58 o
   0 -11   4        6.63       12.40      7.80 o
   1 -11   4       25.70       14.86      8.05 o
   2 -11   4        8.74        0.69      6.68 o
   3 -11   4        7.04        0.38      9.97 o
   4 -11   4        0.89       14.00      9.20 o
  -2 -10   4        6.74        5.16      6.03 o
  -1 -10   4       12.24        6.69      5.24 o
   0 -10   4       17.67       15.11      4.47 o
   1 -10   4       29.40       20.92      5.82 o
   2 -10   4       32.15       21.40      6.58 o
   3 -10   4        1.14        9.12      5.38 o
   4 -10   4        4.91        3.38      5.18 o
   5 -10   4        3.03        0.63      4.16 o
  -3  -9   4      106.27      110.66      7.41 o
  -2  -9   4      129.00      115.07      7.64 o
  -1  -9   4        2.09        1.76      4.10 o
   0  -9   4        2.88        5.15      3.23 o
   1  -9   4        2.07        0.67      2.08 o
   2  -9   4       41.99       45.46      3.03 o
   3  -9   4       13.51       17.83      3.49 o
   4  -9   4       11.85        9.11      3.32 o
   5  -9   4        1.56        0.97      3.35 o
   6  -9   4        7.05       11.02      3.49 o
  -4  -8   4       37.72       46.88      6.94 o
  -3  -8   4        9.50        8.47      5.40 o
  -2  -8   4       98.73      108.83      6.62 o
  -1  -8   4      214.00      214.97      4.11 o
   0  -8   4     1672.34     1679.84     17.83 o
   1  -8   4       89.99       92.18      2.65 o
   2  -8   4       16.51       21.54      2.42 o
   3  -8   4        0.38        0.74      2.63 o
   4  -8   4       10.38        8.96      2.94 o
   5  -8   4        2.32        4.88      2.70 o
   6  -8   4       51.50       55.70      5.34 o
  -4  -7   4      156.80      165.04      8.96 o
  -3  -7   4      180.86      180.23      7.75 o
  -2  -7   4      141.27      146.00      4.14 o
  -1  -7   4     2196.45     2175.88     19.24 o
   0  -7   4      248.51      238.38      3.93 o
   1  -7   4      144.24      145.07      3.73 o
   2  -7   4      167.10      175.55      3.84 o
   3  -7   4      183.02      176.14      3.69 o
   4  -7   4       39.67       43.62      3.87 o
   5  -7   4       83.93       77.13      3.80 o
   6  -7   4       53.43       53.49      4.79 o
  -5  -6   4      331.90      343.31     14.09 o
  -4  -6   4      179.93      163.80      7.60 o
  -3  -6   4       16.75       15.98      3.09 o
  -2  -6   4        4.53       -0.06      2.12 o
  -1  -6   4     1533.82     1548.66     14.01 o
   0  -6   4      788.85      741.10      6.97 o
   1  -6   4      655.14      678.99      6.73 o
   2  -6   4        1.90        1.56      1.70 o
   3  -6   4        5.90        3.54      2.22 o
   4  -6   4      333.66      321.81      4.20 o
   5  -6   4        9.48        9.01      2.21 o
   6  -6   4        1.12        4.25      4.07 o
  -5  -5   4       20.83       30.99      7.23 o
  -4  -5   4       95.12       94.17      4.90 o
  -3  -5   4      337.16      336.53      5.81 o
  -2  -5   4      768.22      750.34      9.03 o
  -1  -5   4      418.13      431.12      5.21 o
   0  -5   4       24.36       19.86      1.59 o
   1  -5   4      111.87      133.84      2.16 o
   2  -5   4      344.40      346.37      5.07 o
   3  -5   4      247.82      250.02      3.87 o
   4  -5   4        4.51        3.18      1.68 o
   5  -5   4       66.04       63.60      4.54 o
   6  -5   4        4.93        5.37      6.42 o
   7  -5   4        0.81        7.14      6.01 o
  -6  -4   4      106.98      115.01      9.68 o
  -5  -4   4      141.80      147.82      9.47 o
  -4  -4   4      264.28      255.98      5.98 o
  -3  -4   4      223.04      222.55      4.15 o
  -2  -4   4       50.83       47.28      1.93 o
  -1  -4   4     1193.21     1163.17      9.92 o
   0  -4   4     2310.90     2336.93     19.37 o
   1  -4   4     1739.16     1750.83     13.78 o
   2  -4   4     2143.79     2286.79     21.87 o
   3  -4   4       18.14       25.73      3.47 o
   4  -4   4      276.78      259.54     10.07 o
   5  -4   4       63.80       64.16      4.67 o
   6  -4   4        6.85        9.24      4.58 o
   7  -4   4        4.24       -5.15     10.93 o
  -6  -3   4       12.02        8.46      4.90 o
  -5  -3   4       65.15       65.63      4.28 o
  -4  -3   4       48.20       43.71      2.75 o
  -3  -3   4       23.70       16.73      1.77 o
  -2  -3   4     1403.52     1347.70     12.64 o
  -1  -3   4        8.33        8.03      1.05 o
   0  -3   4        8.15       16.07      1.01 o
   1  -3   4      104.73      115.15      1.85 o
   2  -3   4     1366.84     1314.40     14.28 o
   3  -3   4        7.19        5.44      3.07 o
   4  -3   4      261.83      251.55      9.40 o
   5  -3   4      182.71      185.35      8.54 o
   6  -3   4        9.50        4.07      4.85 o
   7  -3   4       12.63        6.90      2.48 o
  -7  -2   4        0.46       -6.32      7.73 o
  -6  -2   4      126.04      141.93      8.22 o
  -5  -2   4       10.89       13.93      4.37 o
  -4  -2   4      176.09      170.80      5.17 o
  -3  -2   4       52.24       43.11      1.88 o
  -2  -2   4       37.34       40.66      1.52 o
  -1  -2   4      484.86      475.81      4.77 o
   0  -2   4     1656.88     1600.25     13.43 o
   1  -2   4     6081.31     6035.23     51.49 o
   2  -2   4     1285.90     1358.16     13.17 o
   3  -2   4        9.08        6.75      3.03 o
   4  -2   4       24.47       21.38      4.14 o
   5  -2   4       78.17       86.67      4.09 o
   6  -2   4        7.35        7.67      2.22 o
   7  -2   4        0.37        0.25      3.41 o
  -7  -1   4       34.33       28.77      5.55 o
  -6  -1   4        2.69       -3.04      3.48 o
  -5  -1   4       79.89       77.85      3.36 o
  -4  -1   4      302.96      285.52      5.17 o
  -3  -1   4     2267.56     2263.77     20.00 o
  -2  -1   4     1102.19     1122.69      9.31 o
  -1  -1   4     1678.49     1745.75     13.80 o
   0  -1   4      203.17      215.73      2.44 o
   1  -1   4     1552.34     1477.41     11.50 o
   2  -1   4     1058.52      982.27      9.85 o
   3  -1   4      738.29      717.83      8.19 o
   4  -1   4      468.31      447.02      6.35 o
   5  -1   4        7.07        7.29      2.36 o
   6  -1   4        0.05       -1.98      2.85 o
   7  -1   4       15.12       10.40      3.13 o
  -7   0   4        8.07        6.95      4.39 o
  -6   0   4        3.59        9.68      3.34 o
  -5   0   4      856.44      865.51     13.22 o
  -4   0   4      106.13       96.67      3.06 o
  -3   0   4      424.73      440.06      4.80 o
  -2   0   4      236.19      272.13      3.04 o
  -1   0   4     3064.39     3177.00     29.79 o
   0   0   4       20.94       22.36      0.96 o
   1   0   4     9733.72     9456.12     79.22 o
   2   0   4       10.07        6.97      1.22 o
   3   0   4      304.79      332.71      5.07 o
   4   0   4       24.62       21.82      2.10 o
   5   0   4       92.31       88.78      4.40 o
   6   0   4       48.58       51.63      3.32 o
   7   0   4       26.86       30.96      4.06 o
  -7   1   4       22.05       20.91      4.11 o
  -6   1   4      232.96      219.26      6.04 o
  -5   1   4       15.50        9.99      2.64 o
  -4   1   4      540.36      565.99      8.45 o
  -3   1   4      489.83      464.10      5.27 o
  -2   1   4       20.19       26.31      1.03 o
  -1   1   4      229.89      243.72      2.88 o
   0   1   4      923.23      945.10      8.96 o
   1   1   4     2249.75     2239.68     19.85 o
   2   1   4     1458.83     1455.26     13.07 o
   3   1   4      701.86      653.25      7.93 o
   4   1   4       17.92       14.37      2.25 o
   5   1   4       31.13       26.36      2.85 o
   6   1   4       14.91       13.58      3.23 o
  -7   2   4       16.62       20.33      3.84 o
  -6   2   4       97.68      100.40      4.28 o
  -5   2   4       51.53       45.22      2.99 o
  -4   2   4      577.21      596.45      7.55 o
  -3   2   4      370.08      391.10      4.57 o
  -2   2   4        1.21        1.86      0.73 o
  -1   2   4      400.16      374.62      3.99 o
   0   2   4     1153.63     1094.17      9.52 o
   1   2   4       39.88       50.74      1.58 o
   2   2   4      933.83      967.71     10.09 o
   3   2   4       33.99       33.05      2.63 o
   4   2   4      185.37      178.13      4.77 o
   5   2   4       45.75       46.99      4.03 o
   6   2   4       37.74       49.49      4.60 o
  -7   3   4        0.92       -0.76      3.22 o
  -6   3   4        9.66        6.36      2.95 o
  -5   3   4       39.16       34.47      2.36 o
  -4   3   4        7.93        6.38      2.86 o
  -3   3   4      242.38      218.38      4.72 o
  -2   3   4     1890.54     1874.45     14.02 o
  -1   3   4     1320.90     1374.05     12.75 o
   0   3   4       61.51       61.19      1.77 o
   1   3   4       77.12       90.41      2.73 o
   2   3   4       22.72       16.87      1.77 o
   3   3   4     1231.46     1206.84     12.80 o
   4   3   4      928.17      935.74     11.70 o
   5   3   4       52.42       54.01      4.46 o
   6   3   4        0.02       -6.18      4.12 o
  -7   4   4        6.01        5.79      3.34 o
  -6   4   4       53.07       53.61      4.18 o
  -5   4   4      193.96      186.32      4.94 o
  -4   4   4        7.11        7.02      1.95 o
  -3   4   4      406.33      432.70      5.09 o
  -2   4   4      179.20      180.58      2.72 o
  -1   4   4       73.54       64.75      2.83 o
   0   4   4      294.07      238.12      3.58 o
   1   4   4       74.83       63.42      2.00 o
   2   4   4      162.46      158.40      3.79 o
   3   4   4      131.51      128.41      3.96 o
   4   4   4       23.46       25.97      4.25 o
   5   4   4        1.41        1.20      4.51 o
  -7   5   4        0.20       -0.51      3.46 o
  -6   5   4        0.69        0.42      2.92 o
  -5   5   4       40.21       36.56      2.79 o
  -4   5   4      622.75      655.17      8.57 o
  -3   5   4      526.72      535.04      6.53 o
  -2   5   4      506.55      505.77      4.98 o
  -1   5   4      143.22      141.08      3.26 o
   0   5   4      331.02      322.16      4.58 o
   1   5   4        1.55       -2.25      1.50 o
   2   5   4      119.48      120.21      3.13 o
   3   5   4      483.67      461.91     10.74 o
   4   5   4       62.86       76.57      5.47 o
   5   5   4        6.10        9.70      5.27 o
  -7   6   4        1.23       -1.83      4.32 o
  -6   6   4        0.41        0.52      3.16 o
  -5   6   4      165.82      172.41      6.43 o
  -4   6   4      561.79      581.44      7.95 o
  -3   6   4      145.21      141.10      4.44 o
  -2   6   4        0.13        0.70      1.44 o
  -1   6   4      820.07      754.95     10.18 o
   0   6   4      475.51      472.03      5.42 o
   1   6   4       65.07       67.37      2.84 o
   2   6   4       89.61       83.31      4.62 o
   3   6   4        5.44        3.28      3.39 o
   4   6   4        6.73        9.93      5.41 o
   5   6   4       49.53       56.95      9.76 o
  -7   7   4        5.58        4.41      5.11 o
  -6   7   4        4.80        3.86      3.68 o
  -5   7   4       31.08       36.67      5.42 o
  -4   7   4       44.34       42.77      4.09 o
  -3   7   4      299.25      314.05      6.80 o
  -2   7   4        9.11        8.18      2.06 o
  -1   7   4      315.70      297.77      4.30 o
   0   7   4       13.76       12.06      2.26 o
   1   7   4        0.26       -2.55      2.45 o
   2   7   4       77.16       72.77      4.29 o
   3   7   4       22.27       26.50      4.85 o
   4   7   4        2.37        6.14      7.25 o
  -6   8   4        0.18       -6.29      4.20 o
  -5   8   4       11.70       14.66      6.39 o
  -4   8   4       11.94        6.53      4.03 o
  -3   8   4       37.39       49.16      4.04 o
  -2   8   4      585.20      562.58     11.85 o
  -1   8   4      116.59      119.05      3.78 o
   0   8   4        9.67       11.40      2.65 o
   1   8   4       96.26      102.79      4.68 o
   2   8   4       55.69       44.87      5.72 o
   3   8   4       15.31       17.58      5.83 o
  -6   9   4        1.21      -12.08      9.40 o
  -5   9   4       12.40       15.23      5.57 o
  -4   9   4       57.71       64.33      6.35 o
  -3   9   4      182.10      192.77      7.56 o
  -2   9   4      849.71      793.01     18.89 o
  -1   9   4        9.35       11.15      3.25 o
   0   9   4        3.69        9.69      4.59 o
   1   9   4        3.18       -1.61      4.97 o
   2   9   4        0.16        1.55      5.47 o
  -5  10   4        6.41       16.30     10.55 o
  -4  10   4       29.96       36.24     10.35 o
  -3  10   4        1.06       16.30      9.59 o
  -2  10   4      116.66       99.61     18.22 o
  -1  10   4       12.61        9.82      7.19 o
   0  10   4       47.81       63.67      8.20 o
   1  10   4       11.19       10.89      7.77 o
  -4  11   4        2.97       12.27     11.31 o
  -3  11   4       28.21       23.78     11.70 o
  -2  11   4        0.51       -5.18      8.05 o
  -1  11   4       12.89       12.17     11.31 o
   0  11   4        1.21       11.76      8.15 o
   0 -11   5       41.10       52.70     14.67 o
   1 -11   5        4.46       13.71     10.83 o
   2 -11   5       17.02       19.58      7.58 o
   3 -11   5        6.75       12.17      6.57 o
   4 -11   5        0.80        5.85      6.31 o
  -2 -10   5       14.85       16.66      6.28 o
  -1 -10   5        1.95       -5.85      5.30 o
   0 -10   5       17.82       24.28      8.57 o
   1 -10   5       72.38       67.86      6.06 o
   2 -10   5        2.92        1.17      6.01 o
   3 -10   5        0.01       -6.74      4.50 o
   4 -10   5        0.79       -2.82      4.05 o
   5 -10   5        4.41        0.74      4.16 o
  -3  -9   5       24.21       27.73      6.37 o
  -2  -9   5      169.03      165.24      7.89 o
  -1  -9   5        7.26        9.16      4.22 o
   0  -9   5      149.44      153.37      5.17 o
   1  -9   5        0.28        3.86      2.21 o
   2  -9   5      131.83      125.63      4.14 o
   3  -9   5      186.24      159.34      5.50 o
   4  -9   5       60.69       56.34      5.76 o
   5  -9   5       17.70       15.24      3.50 o
   6  -9   5       15.77       17.38      3.69 o
  -4  -8   5       54.53       49.06      7.11 o
  -3  -8   5        7.84        6.83      5.61 o
  -2  -8   5       40.97       55.05     12.79 o
  -1  -8   5       10.73       15.22      2.34 o
   0  -8   5      297.44      312.19      5.64 o
   1  -8   5      235.01      240.51      4.17 o
   2  -8   5      164.51      140.90      3.58 o
   3  -8   5        1.20        2.01      2.20 o
   4  -8   5       21.01       27.72      3.37 o
   5  -8   5        0.99        3.18      4.54 o
   6  -8   5        1.83        2.72      4.07 o
  -4  -7   5       40.99       56.76      6.63 o
  -3  -7   5      330.90      337.41     10.04 o
  -2  -7   5       85.80       90.54      4.48 o
  -1  -7   5      184.23      196.24      5.88 o
   0  -7   5        4.53        0.36      1.83 o
   1  -7   5        0.24        0.74      1.65 o
   2  -7   5       76.41       78.73      2.48 o
   3  -7   5       73.73       74.52      2.80 o
   4  -7   5       63.28       60.31      3.59 o
   5  -7   5        6.21        6.58      3.24 o
   6  -7   5       17.47       20.82      5.26 o
  -5  -6   5       19.55        7.77      7.59 o
  -4  -6   5        8.48        6.11      5.20 o
  -3  -6   5      112.61      117.11      4.43 o
  -2  -6   5       24.24       28.46      2.59 o
  -1  -6   5      386.95      374.94      5.21 o
   0  -6   5      410.51      418.99      5.17 o
   1  -6   5      454.43      461.23      5.26 o
   2  -6   5      287.92      280.65      4.25 o
   3  -6   5        2.08        1.84      2.23 o
   4  -6   5      176.12      180.53      4.09 o
   5  -6   5      375.74      359.25      6.96 o
   6  -6   5       38.64       45.19      8.24 o
  -5  -5   5       89.28       74.43      8.39 o
  -4  -5   5       43.03       56.54      4.45 o
  -3  -5   5      617.46      596.50      7.59 o
  -2  -5   5      877.01      856.39      8.84 o
  -1  -5   5      251.79      265.36      5.98 o
   0  -5   5        1.53       -0.06      1.39 o
   1  -5   5      451.85      499.66      4.72 o
   2  -5   5        3.59        4.91      1.23 o
   3  -5   5     1059.87     1127.19     11.80 o
   4  -5   5      949.02      962.46     17.82 o
   5  -5   5      480.97      482.39     10.49 o
   6  -5   5       20.00       24.77      5.07 o
   7  -5   5        1.37       -1.47      6.25 o
  -6  -4   5      103.24      114.28     17.64 o
  -5  -4   5      129.21      128.71      7.47 o
  -4  -4   5      274.53      253.18      6.06 o
  -3  -4   5        4.48        5.86      1.98 o
  -2  -4   5       27.73       22.20      1.73 o
  -1  -4   5      106.86       94.77      2.58 o
   0  -4   5     1440.12     1507.22     13.10 o
   1  -4   5     1420.82     1420.24     12.29 o
   2  -4   5      702.69      757.67      7.65 o
   3  -4   5      337.15      355.10      5.27 o
   4  -4   5        3.82        7.22      4.20 o
   5  -4   5       97.34       96.17      7.17 o
   6  -4   5       61.60       59.21      5.58 o
   7  -4   5       23.73       25.54      7.15 o
  -6  -3   5        3.31        4.73      5.13 o
  -5  -3   5       39.06       35.85      3.87 o
  -4  -3   5      339.76      335.60      8.17 o
  -3  -3   5     1852.80     1799.66     16.74 o
  -2  -3   5     1465.21     1439.65     12.79 o
  -1  -3   5     3151.56     3272.58     26.93 o
   0  -3   5      122.29      137.54      2.37 o
   1  -3   5        1.42        4.53      0.98 o
   2  -3   5     2576.36     2789.95     26.98 o
   3  -3   5      395.70      366.44      4.48 o
   4  -3   5      352.41      367.07     10.85 o
   5  -3   5       42.92       33.87      6.42 o
   6  -3   5        0.61        5.04      4.91 o
   7  -3   5        9.79        3.46      4.03 o
  -7  -2   5      166.09      175.58      8.43 o
  -6  -2   5      380.93      387.93     16.55 o
  -5  -2   5      206.99      227.88      5.73 o
  -4  -2   5      908.76      928.86      9.70 o
  -3  -2   5       69.60       76.16      2.45 o
  -2  -2   5        0.69        3.24      1.06 o
  -1  -2   5     2068.61     2099.14     16.67 o
   0  -2   5     3163.95     3176.18     26.04 o
   1  -2   5      597.27      648.67      6.14 o
   2  -2   5      924.61      917.20      9.48 o
   3  -2   5        7.40        5.32      1.29 o
   4  -2   5        9.88        4.50      4.20 o
   5  -2   5      185.51      170.73      5.24 o
   6  -2   5      113.85      102.79      3.76 o
   7  -2   5       59.46       55.32      7.43 o
  -7  -1   5      105.50      112.26      7.01 o
  -6  -1   5       23.74       21.44      4.48 o
  -5  -1   5        5.97        8.78      2.64 o
  -4  -1   5      259.86      254.49      5.13 o
  -3  -1   5     1016.96      990.21      9.23 o
  -2  -1   5     3998.64     4130.97     33.39 o
  -1  -1   5      881.65      865.62      8.04 o
   0  -1   5      230.23      257.79      3.17 o
   1  -1   5        6.36        3.76      0.83 o
   2  -1   5       80.57      125.39      2.57 o
   3  -1   5      737.69      671.55      9.22 o
   4  -1   5      407.33      400.33     10.70 o
   5  -1   5       19.48       16.18      2.69 o
   6  -1   5       12.12       13.70      3.47 o
   7  -1   5        0.94        2.68      4.46 o
  -7   0   5       61.73       55.35      5.70 o
  -6   0   5       51.60       59.89      5.06 o
  -5   0   5      767.64      754.08      9.93 o
  -4   0   5      422.93      417.36      8.46 o
  -3   0   5       97.04      102.03      2.19 o
  -2   0   5     1070.99     1038.34      9.96 o
  -1   0   5     8898.18     8429.89     67.48 o
   0   0   5      731.82      703.77      6.66 o
   1   0   5       13.85       14.13      1.06 o
   2   0   5       35.36       62.05      4.60 o
   3   0   5       16.91       13.79      1.74 o
   4   0   5      111.35      113.56      3.63 o
   5   0   5        8.89        9.00      3.18 o
   6   0   5       71.02       71.39      3.62 o
   7   0   5       24.79       25.72      5.06 o
  -7   1   5       35.77       41.68      5.27 o
  -6   1   5       25.68       19.63      3.60 o
  -5   1   5      187.19      176.40      5.78 o
  -4   1   5      471.99      463.50      6.23 o
  -3   1   5      117.18      115.96      2.67 o
  -2   1   5     1008.01      972.94      8.25 o
  -1   1   5     3612.72     3644.32     28.05 o
   0   1   5      382.44      412.94      5.14 o
   1   1   5      932.49     1001.35      9.62 o
   2   1   5     1033.87     1006.38     11.41 o
   3   1   5      333.50      320.35      6.09 o
   4   1   5      194.06      187.48      4.53 o
   5   1   5       42.81       40.42      3.16 o
   6   1   5        4.84        0.96      3.69 o
  -7   2   5        5.99        4.31      3.75 o
  -6   2   5      356.34      364.34      9.24 o
  -5   2   5      574.44      601.69      7.55 o
  -4   2   5      315.34      333.92      4.98 o
  -3   2   5       75.62       81.31      2.50 o
  -2   2   5        0.30        3.31      1.08 o
  -1   2   5     1181.57     1108.60      9.35 o
   0   2   5     1015.80     1013.46      9.16 o
   1   2   5     2525.45     2462.98     21.74 o
   2   2   5      124.07      116.41      3.23 o
   3   2   5       75.57       72.07      2.48 o
   4   2   5      295.16      290.43      5.81 o
   5   2   5       67.59       72.88      3.99 o
   6   2   5       21.41       19.08      4.73 o
  -7   3   5        2.26        6.62      3.79 o
  -6   3   5       38.16       34.80      3.27 o
  -5   3   5        8.19        6.90      2.57 o
  -4   3   5      212.66      226.88      4.06 o
  -3   3   5       27.77       19.51      1.56 o
  -2   3   5     1158.93     1148.67      9.67 o
  -1   3   5      349.05      332.79      7.08 o
   0   3   5      598.03      626.98      6.26 o
   1   3   5      359.66      361.13      4.99 o
   2   3   5       40.75       38.47      2.18 o
   3   3   5       89.31       87.37      5.26 o
   4   3   5      147.53      128.23      4.46 o
   5   3   5       53.73       60.88      4.81 o
   6   3   5        2.85       -3.92      4.88 o
  -7   4   5        1.95       -3.92      4.58 o
  -6   4   5        5.90        4.55      2.99 o
  -5   4   5      167.43      171.98      4.61 o
  -4   4   5      240.90      243.16      4.30 o
  -3   4   5      226.47      237.62      3.79 o
  -2   4   5       90.99       90.04      2.02 o
  -1   4   5       18.70       12.57      1.28 o
   0   4   5      795.97      805.12      8.39 o
   1   4   5     1851.14     1860.83     17.02 o
   2   4   5       91.95       89.90      3.58 o
   3   4   5       22.62       27.21      2.67 o
   4   4   5      233.42      227.54      6.79 o
   5   4   5        0.48        0.83      5.30 o
  -7   5   5       23.66       25.82      4.03 o
  -6   5   5       62.52       60.58      3.73 o
  -5   5   5        0.66       -0.84      2.43 o
  -4   5   5        9.54        8.06      2.01 o
  -3   5   5      429.66      425.05      5.47 o
  -2   5   5      349.00      361.44      4.97 o
  -1   5   5      143.11      155.77      3.43 o
   0   5   5       23.75       22.34      1.91 o
   1   5   5      152.45      161.78      3.47 o
   2   5   5       16.63       12.45      2.37 o
   3   5   5        1.96        1.04      3.10 o
   4   5   5      145.91      166.67      6.66 o
   5   5   5        2.46       -0.46      5.23 o
  -7   6   5       26.25       23.97      4.37 o
  -6   6   5       41.98       38.74      3.93 o
  -5   6   5        1.04       -1.17      2.94 o
  -4   6   5       78.96       76.95      2.80 o
  -3   6   5        1.43        0.08      1.91 o
  -2   6   5       47.28       50.62      2.24 o
  -1   6   5       71.70       67.92      3.74 o
   0   6   5      492.64      498.53      5.87 o
   1   6   5       54.44       50.63      2.47 o
   2   6   5       39.57       44.91      4.68 o
   3   6   5        1.90        0.70      3.43 o
   4   6   5       22.28        5.29     13.90 o
  -7   7   5        1.23        8.27      5.30 o
  -6   7   5        8.11        7.18      3.73 o
  -5   7   5        0.57        7.44      3.36 o
  -4   7   5       68.53       61.84      3.91 o
  -3   7   5       24.22       28.48      3.48 o
  -2   7   5        8.57       11.85      1.94 o
  -1   7   5      118.45      114.01      4.34 o
   0   7   5       63.62       63.88      3.22 o
   1   7   5       39.21       43.65      3.21 o
   2   7   5       22.92       24.22      3.79 o
   3   7   5      118.63      128.22      6.75 o
   4   7   5        0.32       -0.96     13.81 o
  -6   8   5        1.61       10.26      6.71 o
  -5   8   5        0.21        1.73      6.04 o
  -4   8   5        3.04        0.95      4.26 o
  -3   8   5      129.54      137.70      5.56 o
  -2   8   5       16.10       15.82      2.59 o
  -1   8   5       17.59       19.85      2.86 o
   0   8   5       41.42       43.70      3.56 o
   1   8   5       92.48       89.69      5.02 o
   2   8   5       55.69       49.18      6.03 o
   3   8   5       96.46       91.30      7.31 o
  -6   9   5       14.09       14.57      9.97 o
  -5   9   5        5.12       11.70      9.78 o
  -4   9   5       60.97       67.11     10.74 o
  -3   9   5        0.17        5.53      5.76 o
  -2   9   5       16.47       15.76      6.44 o
  -1   9   5        5.13        6.76      4.15 o
   0   9   5       36.90       34.16      5.09 o
   1   9   5        0.56        0.34      5.14 o
   2   9   5       16.75       18.29      6.06 o
  -5  10   5       10.25       10.55     10.55 o
  -4  10   5       82.95       68.84     12.08 o
  -3  10   5       29.88       18.79      9.78 o
  -2  10   5        0.16        2.58      6.85 o
  -1  10   5        1.65        5.95      7.00 o
   0  10   5        2.97        5.49      8.05 o
   1  10   5       15.90        7.85      7.48 o
  -4  11   5        0.04      -10.93     10.55 o
  -3  11   5       25.63       37.78     11.51 o
  -2  11   5        2.78       10.74      7.73 o
  -1  11   5        0.04        9.11      7.73 o
   0 -11   6       32.64       36.46     10.83 o
   1 -11   6        0.75       -4.79      7.38 o
   2 -11   6        0.54        6.76      7.26 o
   3 -11   6        3.84        5.46      7.32 o
  -1 -10   6       24.01       36.27      5.97 o
   0 -10   6       90.34      106.25     25.02 o
   1 -10   6       30.95       38.83      7.12 o
   2 -10   6       12.61       12.99      4.71 o
   3 -10   6       76.81       60.21      6.37 o
   4 -10   6       51.40       57.17      4.62 o
   5 -10   6        3.40        2.44      3.71 o
  -3  -9   6       32.17       40.29      6.87 o
  -2  -9   6      170.14      174.27      8.44 o
  -1  -9   6       37.07       39.41      5.44 o
   0  -9   6       45.82       46.62      4.89 o
   1  -9   6       85.56      101.95      4.33 o
   2  -9   6       70.90       53.32      4.05 o
   3  -9   6        2.23        2.25      3.05 o
   4  -9   6        1.24       -1.13      3.05 o
   5  -9   6        0.42        6.12      3.41 o
  -3  -8   6        6.98        5.76      5.71 o
  -2  -8   6       68.37       56.67      7.07 o
  -1  -8   6       13.16       14.53      3.62 o
   0  -8   6       31.51       37.88      2.93 o
   1  -8   6       64.41       69.01      2.73 o
   2  -8   6       29.62       39.56      4.32 o
   3  -8   6       10.97        9.80      2.26 o
   4  -8   6        0.22        0.74      2.50 o
   5  -8   6        0.16        3.47      3.97 o
   6  -8   6        1.53        1.82      4.12 o
  -4  -7   6       97.24      112.65      8.02 o
  -3  -7   6       97.02       97.73      6.65 o
  -2  -7   6        5.56        5.50      3.94 o
  -1  -7   6        6.57        9.66      2.51 o
   0  -7   6       17.22       15.84      2.14 o
   1  -7   6        2.25        2.74      1.81 o
   2  -7   6      148.92      155.90      3.89 o
   3  -7   6       43.91       46.64      2.44 o
   4  -7   6        0.82        3.04      3.12 o
   5  -7   6        6.48        8.91      3.15 o
   6  -7   6        4.16        5.04      3.51 o
  -5  -6   6      165.23      169.25     11.51 o
  -4  -6   6       81.37       82.38      6.42 o
  -3  -6   6       40.63       38.13      4.13 o
  -2  -6   6       15.53       13.96      2.47 o
  -1  -6   6        7.14       10.14      2.22 o
   0  -6   6      608.55      615.92      7.38 o
   1  -6   6      108.81      118.83      3.01 o
   2  -6   6       96.70       94.53      2.49 o
   3  -6   6       15.42       14.48      1.92 o
   4  -6   6       89.06       87.21      4.74 o
   5  -6   6      159.09      157.66      8.36 o
   6  -6   6      158.06      172.28     21.28 o
  -5  -5   6        2.00       -1.89      5.30 o
  -4  -5   6       57.77       65.87      7.39 o
  -3  -5   6      284.86      266.43      4.96 o
  -2  -5   6      384.28      381.16      5.34 o
  -1  -5   6     1250.89     1215.63     12.26 o
   0  -5   6      894.82      965.41      9.88 o
   1  -5   6       16.07       15.59      1.42 o
   2  -5   6      302.75      300.48      4.11 o
   3  -5   6      214.83      222.63      3.80 o
   4  -5   6       56.78       57.57      2.42 o
   5  -5   6        1.27        8.15      5.49 o
   6  -5   6       36.01       43.34      7.19 o
   7  -5   6        1.22        6.33      5.66 o
  -6  -4   6       47.46       46.06      8.40 o
  -5  -4   6      293.08      297.20      8.00 o
  -4  -4   6      497.11      490.23      9.43 o
  -3  -4   6      152.93      155.83      3.68 o
  -2  -4   6       44.71       39.56      2.03 o
  -1  -4   6      441.93      425.51      5.26 o
   0  -4   6       10.38       16.91      1.47 o
   1  -4   6      142.27      126.95      2.67 o
   2  -4   6      154.80      149.08      3.62 o
   3  -4   6        2.94        2.49      1.44 o
   4  -4   6        3.13        2.74      1.54 o
   5  -4   6      149.88      152.03     12.75 o
   6  -4   6       10.34        1.32      6.06 o
   7  -4   6        7.28       -3.15      5.76 o
  -6  -3   6       15.64        7.45      5.22 o
  -5  -3   6       29.71       27.74      4.15 o
  -4  -3   6      259.83      271.02      5.63 o
  -3  -3   6      508.64      506.48      6.12 o
  -2  -3   6     1038.16      986.67      8.94 o
  -1  -3   6     2516.08     2589.89     23.17 o
   0  -3   6      221.70      238.34      3.37 o
   1  -3   6        3.23        0.07      1.25 o
   2  -3   6      330.91      328.72      4.87 o
   3  -3   6      443.07      456.96      5.95 o
   4  -3   6      125.97      123.39      4.48 o
   5  -3   6        2.25       -1.35      5.13 o
   6  -3   6        2.34        3.39      5.81 o
   7  -3   6       11.47       12.65      4.19 o
  -6  -2   6      167.76      174.08      8.72 o
  -5  -2   6      660.71      671.80     14.81 o
  -4  -2   6      343.47      353.51      5.85 o
  -3  -2   6      119.16      117.22      2.86 o
  -2  -2   6       28.79       37.18      2.54 o
  -1  -2   6     1706.34     1699.03     14.73 o
   0  -2   6     2724.45     2733.78     22.80 o
   1  -2   6      850.82      841.87      7.81 o
   2  -2   6      321.43      311.87      4.39 o
   3  -2   6       28.04       29.72      1.82 o
   4  -2   6        2.67        0.51      1.63 o
   5  -2   6       40.13       36.85      2.80 o
   6  -2   6        2.66        4.97      2.99 o
   7  -2   6        3.37       -1.29      3.66 o
  -7  -1   6        0.77       -7.04      5.38 o
  -6  -1   6       24.24       21.03      4.76 o
  -5  -1   6      106.69      111.32      4.15 o
  -4  -1   6      182.24      178.76      4.11 o
  -3  -1   6      974.19      882.95     10.65 o
  -2  -1   6     2889.67     2922.95     27.94 o
  -1  -1   6       14.55       22.21      1.51 o
   0  -1   6      485.11      504.61      5.29 o
   1  -1   6      206.08      228.27      3.14 o
   2  -1   6      882.52      975.65     11.16 o
   3  -1   6      212.39      232.63      5.24 o
   4  -1   6      531.06      535.56      7.37 o
   5  -1   6       40.36       49.48      4.90 o
   6  -1   6        5.34        9.63      3.50 o
   7  -1   6        2.56       -3.85      5.61 o
  -7   0   6       21.29       23.22      7.14 o
  -6   0   6       62.30       68.56      4.64 o
  -5   0   6       25.88       26.36      2.75 o
  -4   0   6      836.41      825.62     10.58 o
  -3   0   6       49.56       47.41      2.18 o
  -2   0   6      362.46      357.95      4.58 o
  -1   0   6     1069.94     1068.70     12.24 o
   0   0   6     1566.78     1542.98     13.48 o
   1   0   6     4375.90     4436.05     41.77 o
   2   0   6     4158.28     4484.14     42.33 o
   3   0   6       30.47       32.32      2.24 o
   4   0   6      102.08       99.88      5.69 o
   5   0   6        7.93       12.01      3.24 o
   6   0   6       10.02       14.05      3.16 o
  -7   1   6       68.31       71.04      6.04 o
  -6   1   6       13.15       22.59      3.84 o
  -5   1   6      134.97      135.39      3.99 o
  -4   1   6      532.96      507.91      7.57 o
  -3   1   6     4749.87     4724.19     38.10 o
  -2   1   6     2828.85     2789.19     21.83 o
  -1   1   6     1059.77     1069.44     10.51 o
   0   1   6       79.80       81.45      2.37 o
   1   1   6      540.11      568.53     11.44 o
   2   1   6     1062.65      981.32     11.44 o
   3   1   6      723.77      698.36     11.57 o
   4   1   6      261.91      262.92      5.34 o
   5   1   6       12.20       17.98      2.92 o
   6   1   6       19.13       16.22      3.87 o
  -7   2   6        0.27       -1.42      4.27 o
  -6   2   6        3.63       -1.99      3.17 o
  -5   2   6       66.64       77.88      3.70 o
  -4   2   6      273.00      271.16      5.30 o
  -3   2   6      955.93      986.97      9.02 o
  -2   2   6       25.59       25.15      1.50 o
  -1   2   6      180.13      159.20      3.04 o
   0   2   6      943.06      935.42     10.25 o
   1   2   6     5421.93     5431.72     51.13 o
   2   2   6        3.94        2.23      1.64 o
   3   2   6       30.17       29.23      2.20 o
   4   2   6      101.21       96.31      3.97 o
   5   2   6      100.94      103.46      5.61 o
   6   2   6        1.98        5.11      4.55 o
  -7   3   6       29.35       35.09      5.13 o
  -6   3   6       10.20        5.20      3.90 o
  -5   3   6       24.82       20.07      3.53 o
  -4   3   6      285.33      288.62      4.88 o
  -3   3   6      758.23      737.12      7.05 o
  -2   3   6     1476.67     1448.78     12.07 o
  -1   3   6      803.67      776.00      7.60 o
   0   3   6        9.84        8.13      1.54 o
   1   3   6     1076.45     1070.85     11.49 o
   2   3   6      410.18      428.56      5.97 o
   3   3   6      897.43      891.57     10.36 o
   4   3   6      338.46      340.87      7.04 o
   5   3   6       86.13       85.08      4.73 o
   6   3   6        0.42        5.18      5.11 o
  -7   4   6       46.12       42.38      5.84 o
  -6   4   6       33.23       35.09      4.21 o
  -5   4   6       78.06       73.29      3.57 o
  -4   4   6      148.58      166.28      4.69 o
  -3   4   6       57.58       56.37      1.67 o
  -2   4   6        1.62       -0.82      1.29 o
  -1   4   6      920.27      979.81      9.35 o
   0   4   6     1388.62     1472.65     14.08 o
   1   4   6        4.23        3.10      1.86 o
   2   4   6      273.16      283.35      5.17 o
   3   4   6      263.87      254.66      6.36 o
   4   4   6        1.44       -0.21      3.31 o
   5   4   6       23.96       25.66      5.33 o
  -7   5   6        1.31        1.70      5.95 o
  -6   5   6       86.41       76.30      6.59 o
  -5   5   6        4.36        7.20      3.12 o
  -4   5   6        2.57        0.96      2.27 o
  -3   5   6      126.53      127.50      2.47 o
  -2   5   6      466.17      455.46      5.89 o
  -1   5   6      755.09      769.92     12.21 o
   0   5   6      186.50      181.13      3.83 o
   1   5   6      179.82      173.61      3.68 o
   2   5   6       26.84       30.28      2.75 o
   3   5   6       44.26       47.65      4.47 o
   4   5   6      202.81      194.76      6.28 o
   5   5   6       12.97        5.33      7.52 o
  -7   6   6       20.17       15.97      6.34 o
  -6   6   6       19.58       21.73      4.54 o
  -5   6   6       67.68       75.49      3.87 o
  -4   6   6        1.99        0.30      2.26 o
  -3   6   6        2.79        1.89      1.64 o
  -2   6   6        4.12        0.87      1.85 o
  -1   6   6       27.30       28.70      2.67 o
   0   6   6       69.14       73.33      2.72 o
   1   6   6       81.35       87.04      2.96 o
   2   6   6       48.82       49.03      3.24 o
   3   6   6        0.09       -1.48      3.24 o
   4   6   6        6.91       -4.62      7.15 o
  -7   7   6        5.82       -3.81      6.30 o
  -6   7   6       22.98       33.02      4.83 o
  -5   7   6       18.92       15.69      3.74 o
  -4   7   6        0.61       -0.61      2.15 o
  -3   7   6       57.02       59.79      4.22 o
  -2   7   6      201.99      193.86      9.01 o
  -1   7   6       81.36       90.17      3.49 o
   0   7   6       27.04       26.78      2.34 o
   1   7   6      170.09      148.06      5.29 o
   2   7   6        0.31       -0.08      4.09 o
   3   7   6      115.65      106.95      6.35 o
  -6   8   6        6.13       17.26      9.78 o
  -5   8   6        0.46        3.43      5.24 o
  -4   8   6       16.99        9.33      5.34 o
  -3   8   6      289.21      286.18      8.76 o
  -2   8   6        8.27       12.30      2.53 o
  -1   8   6       40.74       39.13      3.39 o
   0   8   6        2.13        2.35      3.46 o
   1   8   6       37.54       32.04      5.32 o
   2   8   6        3.51        2.34      5.14 o
   3   8   6        0.48      -15.53     10.35 o
  -6   9   6        2.53        3.84     10.93 o
  -5   9   6       10.49       13.42      9.97 o
  -4   9   6       97.35       80.15     10.93 o
  -3   9   6        1.95        8.05      9.11 o
  -2   9   6       13.15        9.85      6.30 o
  -1   9   6       16.90       12.77      4.64 o
   0   9   6        2.15       -0.86      4.81 o
   1   9   6        1.48       -0.06      5.32 o
   2   9   6       11.78       11.55      6.08 o
  -5  10   6        8.64       25.69     11.12 o
  -4  10   6        0.42        4.60     10.74 o
  -3  10   6       28.77       30.49     10.93 o
  -2  10   6        1.77       -0.17      7.11 o
  -1  10   6        1.86       -1.23      7.31 o
   0  10   6        2.60       -0.83      7.32 o
   1  10   6       10.29       13.03      8.18 o
  -3  11   6        6.91       -4.60     11.31 o
  -2  11   6        2.77      -11.37      7.58 o
   1 -11   7        3.35        2.42      8.00 o
   2 -11   7       15.34       23.29      7.93 o
   3 -11   7       30.15       34.12     10.64 o
  -1 -10   7       88.46      110.84      7.24 o
   0 -10   7        5.72        3.06      6.70 o
   1 -10   7        0.73       -7.09      9.49 o
   2 -10   7        0.96        5.67      4.59 o
   3 -10   7        4.83        8.80      4.84 o
   4 -10   7        0.15       -2.70      3.86 o
  -2  -9   7       64.22       68.19      6.79 o
  -1  -9   7       99.79      104.44      6.74 o
   0  -9   7       20.10       17.45      3.21 o
   1  -9   7        5.13        7.80      3.52 o
   2  -9   7       43.83       44.37      4.11 o
   3  -9   7      127.36      124.31      4.66 o
   4  -9   7        0.32       -2.09      3.07 o
   5  -9   7        5.79        9.09      3.15 o
  -3  -8   7        2.27        2.63      5.68 o
  -2  -8   7      387.38      386.46     10.90 o
  -1  -8   7      376.72      407.27     14.07 o
   0  -8   7        3.98        7.01      2.76 o
   1  -8   7      182.76      176.92      3.95 o
   2  -8   7      148.29      139.43      4.17 o
   3  -8   7        3.44        0.31      2.37 o
   4  -8   7       11.25       13.82      2.64 o
   5  -8   7       15.72       13.60      3.45 o
   6  -8   7        0.39       -2.08      3.30 o
  -4  -7   7       22.30       28.03      6.34 o
  -3  -7   7      326.26      328.46     10.07 o
  -2  -7   7     1766.32     1715.71     22.57 o
  -1  -7   7      215.01      221.84      5.43 o
   0  -7   7      569.94      562.40      6.82 o
   1  -7   7        0.11       -2.61      1.74 o
   2  -7   7      103.51      104.19      2.94 o
   3  -7   7       78.66       79.55      3.41 o
   4  -7   7      165.14      166.39      5.47 o
   5  -7   7        8.45        9.21      3.23 o
   6  -7   7        1.06        3.35      2.86 o
  -5  -6   7      150.88      144.58     10.64 o
  -4  -6   7      183.08      181.85     13.85 o
  -3  -6   7       85.70       86.34      4.89 o
  -2  -6   7       11.33       10.54      2.57 o
  -1  -6   7       32.71       28.38      2.52 o
   0  -6   7     1985.89     2012.67     18.98 o
   1  -6   7      481.56      496.91      5.19 o
   2  -6   7       90.13       84.58      4.33 o
   3  -6   7        3.68        0.29      2.02 o
   4  -6   7       19.40       25.73      3.13 o
   5  -6   7        1.34        4.18      2.85 o
   6  -6   7       29.86       35.08      7.58 o
  -5  -5   7        0.51       -1.14      5.45 o
  -4  -5   7      103.32       95.00      6.45 o
  -3  -5   7      646.34      641.93      9.65 o
  -2  -5   7      251.87      253.72      4.59 o
  -1  -5   7      963.10      941.68     10.19 o
   0  -5   7       16.56       18.13      2.78 o
   1  -5   7      144.54      150.59      2.96 o
   2  -5   7        7.31        6.87      1.53 o
   3  -5   7        2.33        3.31      1.85 o
   4  -5   7      108.58      107.21      4.23 o
   5  -5   7       87.80       84.64      3.61 o
   6  -5   7        9.49       10.59      5.01 o
  -6  -4   7       69.83       70.70     10.07 o
  -5  -4   7      198.34      204.99      8.42 o
  -4  -4   7      211.68      218.77      9.22 o
  -3  -4   7      527.59      497.11      7.17 o
  -2  -4   7      115.24      106.55      3.87 o
  -1  -4   7     1354.31     1390.40     14.64 o
   0  -4   7     3031.62     3030.55     27.17 o
   1  -4   7     1773.76     1806.06     15.74 o
   2  -4   7       10.76        9.57      1.88 o
   3  -4   7       22.45       23.73      1.99 o
   4  -4   7        4.38        4.24      1.91 o
   5  -4   7      145.33      140.67      5.20 o
   6  -4   7        2.63        8.62      6.64 o
  -6  -3   7       34.22       38.45      7.79 o
  -5  -3   7        0.94       -3.49      3.82 o
  -4  -3   7       78.06       76.03      4.02 o
  -3  -3   7      376.66      338.57      5.02 o
  -2  -3   7      702.36      653.90      7.10 o
  -1  -3   7     1078.32     1154.92     10.81 o
   0  -3   7      153.45      164.85      3.59 o
   1  -3   7       15.97       11.80      1.56 o
   2  -3   7       18.43       28.97      2.00 o
   3  -3   7      445.74      452.33      6.39 o
   4  -3   7       90.59      100.53      3.88 o
   5  -3   7       65.46       59.69      3.09 o
   6  -3   7       36.38       26.11      4.08 o
   7  -3   7        1.17       -3.56      4.20 o
  -6  -2   7       46.38       57.93      7.73 o
  -5  -2   7       40.57       47.22      4.29 o
  -4  -2   7      129.28      128.89      5.95 o
  -3  -2   7       16.35       17.96      1.90 o
  -2  -2   7      145.16      155.14      3.92 o
  -1  -2   7      302.31      257.69      3.78 o
   0  -2   7     1026.55      946.56     10.42 o
   1  -2   7      979.07      943.46     11.29 o
   2  -2   7     1430.21     1416.07     14.58 o
   3  -2   7      109.32      116.14      3.22 o
   4  -2   7       32.01       34.85      3.80 o
   5  -2   7        1.10       -0.26      2.73 o
   6  -2   7       14.97       12.09      3.26 o
  -7  -1   7       86.71      100.06      7.20 o
  -6  -1   7       14.01       18.58      4.88 o
  -5  -1   7       19.85       20.37      3.28 o
  -4  -1   7       41.80       47.06      2.92 o
  -3  -1   7      816.26      772.80      8.48 o
  -2  -1   7     1611.33     1583.19     22.12 o
  -1  -1   7      908.03      861.13      9.00 o
   0  -1   7        2.66        4.01      1.41 o
   1  -1   7       21.08       29.19      1.99 o
   2  -1   7      238.93      222.87      3.98 o
   3  -1   7      152.83      137.52      3.66 o
   4  -1   7      127.89      141.61      4.07 o
   5  -1   7       10.78       10.29      3.57 o
   6  -1   7        0.38        2.77      3.66 o
  -7   0   7       12.41       18.87      5.46 o
  -6   0   7      182.95      170.58      7.15 o
  -5   0   7        5.21        6.25      2.68 o
  -4   0   7      671.57      669.58      7.71 o
  -3   0   7      872.33      910.79      8.87 o
  -2   0   7      830.40      882.49      9.18 o
  -1   0   7       67.48       55.53      2.15 o
   0   0   7     1646.91     1602.78     22.72 o
   1   0   7      123.97      106.89      3.37 o
   2   0   7     1214.49     1184.28     14.11 o
   3   0   7        0.75        1.65      2.07 o
   4   0   7        0.07       -4.04      2.69 o
   5   0   7       61.31       58.61      4.01 o
   6   0   7       44.95       52.36      3.94 o
  -7   1   7       12.59       23.23      5.56 o
  -6   1   7       45.37       48.09      4.53 o
  -5   1   7      272.56      281.00     11.05 o
  -4   1   7       70.55       61.20      3.30 o
  -3   1   7      202.90      210.49      3.63 o
  -2   1   7       10.18       12.50      1.47 o
  -1   1   7      491.52      460.64      6.18 o
   0   1   7      257.40      250.95      4.26 o
   1   1   7        3.42        3.85      1.68 o
   2   1   7      656.29      653.02      8.00 o
   3   1   7      211.52      206.91      4.18 o
   4   1   7       59.33       66.21      5.06 o
   5   1   7        9.13       10.46      3.13 o
   6   1   7        0.06        0.89      3.76 o
  -7   2   7        1.51       -4.22      6.57 o
  -6   2   7        8.94       16.57      4.94 o
  -5   2   7      739.96      763.54     10.64 o
  -4   2   7       78.83       82.65      4.05 o
  -3   2   7      141.64      154.20      3.61 o
  -2   2   7      223.48      217.35      3.52 o
  -1   2   7      186.37      174.81      3.38 o
   0   2   7       18.70       16.14      1.59 o
   1   2   7     1964.88     1917.49     17.83 o
   2   2   7       57.12       63.62      2.64 o
   3   2   7        9.71       10.61      2.14 o
   4   2   7       16.74       16.89      3.06 o
   5   2   7        1.76        0.15      3.28 o
   6   2   7       65.13       69.06      5.59 o
  -7   3   7       18.51       23.37      7.32 o
  -6   3   7        2.60       -4.16      4.16 o
  -5   3   7        4.84        2.16      2.70 o
  -4   3   7       68.70       64.22      3.24 o
  -3   3   7       97.64       94.99      2.46 o
  -2   3   7       17.36       14.30      1.75 o
  -1   3   7     1350.04     1361.13     13.30 o
   0   3   7      384.39      385.61      5.22 o
   1   3   7       17.30       14.88      2.02 o
   2   3   7      391.95      420.72      6.18 o
   3   3   7       60.78       64.93      4.09 o
   4   3   7        7.42        4.14      3.23 o
   5   3   7       37.92       39.14      4.68 o
  -7   4   7        0.08       -7.38      6.30 o
  -6   4   7       53.33       54.98      6.17 o
  -5   4   7      152.47      156.97      6.86 o
  -4   4   7      147.40      156.93      5.72 o
  -3   4   7       23.79       22.15      1.50 o
  -2   4   7      113.06      118.68      3.01 o
  -1   4   7        1.40        1.94      1.48 o
   0   4   7       13.87       15.58      2.00 o
   1   4   7       51.90       50.94      2.67 o
   2   4   7      329.88      334.53      5.85 o
   3   4   7       25.13       23.46      3.13 o
   4   4   7        8.24       10.34      3.61 o
   5   4   7       38.66       32.93      5.07 o
  -7   5   7       10.73       -2.26     11.79 o
  -6   5   7        2.30       -3.01      3.68 o
  -5   5   7      110.14      104.29      5.92 o
  -4   5   7       48.86       56.58      3.02 o
  -3   5   7        3.19        2.96      1.59 o
  -2   5   7      328.78      309.42      5.35 o
  -1   5   7       31.18       40.70      2.17 o
   0   5   7      107.69       95.78      4.85 o
   1   5   7        9.62        8.30      2.34 o
   2   5   7        6.59        7.09      2.60 o
   3   5   7       26.05       27.46      3.23 o
   4   5   7       49.74       62.24      5.13 o
  -7   6   7        0.88        3.07      6.30 o
  -6   6   7       40.47       38.95      5.55 o
  -5   6   7      135.95      138.29      4.81 o
  -4   6   7      109.49      107.18      3.86 o
  -3   6   7      135.28      129.20      3.07 o
  -2   6   7        0.16       -0.44      1.55 o
  -1   6   7       55.14       64.87      2.91 o
   0   6   7       30.87       34.16      2.51 o
   1   6   7      355.76      355.50      7.35 o
   2   6   7       40.52       39.07      3.20 o
   3   6   7       41.83       42.15      4.18 o
   4   6   7       59.96       55.90      8.18 o
  -6   7   7        5.79        2.88      8.82 o
  -5   7   7        2.24        3.40      4.21 o
  -4   7   7       40.46       40.98      3.39 o
  -3   7   7      117.91      121.41      4.27 o
  -2   7   7      124.83      142.22      5.73 o
  -1   7   7        7.90        7.67      2.56 o
   0   7   7        3.72        2.28      2.25 o
   1   7   7       41.25       38.26      3.63 o
   2   7   7        0.65        2.96      4.28 o
   3   7   7        4.76       17.40      9.43 o
  -6   8   7        2.86        9.40     10.35 o
  -5   8   7        1.02        2.49      9.59 o
  -4   8   7        1.36        0.58      8.63 o
  -3   8   7        0.99        3.61      5.90 o
  -2   8   7       36.09       41.58      4.76 o
  -1   8   7        1.48        8.91      4.28 o
   0   8   7      195.89      175.26     11.25 o
   1   8   7       69.32       70.66      6.30 o
   2   8   7       25.94       24.97      5.95 o
  -5   9   7        2.16        3.84      9.78 o
  -4   9   7      210.41      214.00     15.34 o
  -3   9   7      553.35      547.58     16.27 o
  -2   9   7       16.81       14.38      6.78 o
  -1   9   7        0.74       -4.85      6.30 o
   0   9   7        1.17        3.28      5.15 o
   1   9   7        2.93       -7.29      5.75 o
  -4  10   7       57.60       47.94     12.08 o
  -3  10   7       20.29       14.57     10.16 o
  -2  10   7        8.93       11.01      7.38 o
  -1  10   7        4.59        7.27     11.79 o
   0  10   7        1.09       17.89      9.11 o
  -1 -10   8       19.08       33.84      8.32 o
   0 -10   8       15.09       20.36      7.66 o
   1 -10   8       68.59       82.55     13.42 o
   2 -10   8        4.71        9.46      5.18 o
   3 -10   8        0.53       -2.11      4.97 o
   4 -10   8       40.53       34.89      5.46 o
  -2  -9   8        6.15        6.87      5.61 o
  -1  -9   8       87.51       90.48      6.72 o
   0  -9   8       43.80       46.94      3.65 o
   1  -9   8        1.97        2.82      3.99 o
   2  -9   8        9.49        6.85      4.73 o
   3  -9   8       73.40       75.67      4.72 o
   4  -9   8        3.39        1.13      3.28 o
   5  -9   8        1.68        5.04      3.16 o
  -3  -8   8      119.40      114.97      7.82 o
  -2  -8   8       19.30       28.99      5.71 o
  -1  -8   8       10.14        9.91      4.25 o
   0  -8   8      148.64      159.76      4.72 o
   1  -8   8      517.06      535.16      7.28 o
   2  -8   8       48.83       42.56      3.06 o
   3  -8   8      112.32      108.72      4.13 o
   4  -8   8       22.81       24.92      3.52 o
   5  -8   8        2.17        0.60      3.47 o
  -4  -7   8       42.22       33.29      6.67 o
  -3  -7   8       33.60       29.10      5.85 o
  -2  -7   8      115.86      119.58      6.70 o
  -1  -7   8        4.03        7.63      2.86 o
   0  -7   8      201.95      195.25      5.12 o
   1  -7   8       53.75       52.18      2.50 o
   2  -7   8       98.43      111.02      3.57 o
   3  -7   8        5.39        3.19      3.02 o
   4  -7   8       27.16       30.55      4.63 o
   5  -7   8       11.55       14.28      4.93 o
   6  -7   8        5.27        0.93      5.11 o
  -4  -6   8      221.94      217.94     12.00 o
  -3  -6   8       15.65        7.54      3.96 o
  -2  -6   8        0.00        0.81      3.02 o
  -1  -6   8        1.82       -2.13      2.32 o
   0  -6   8      565.90      582.31      7.45 o
   1  -6   8      406.55      393.79      5.32 o
   2  -6   8      369.36      380.87      7.32 o
   3  -6   8       95.17       88.95      3.72 o
   4  -6   8       52.96       59.10      3.51 o
   5  -6   8        2.54        1.89      3.74 o
   6  -6   8        7.03       11.06      3.95 o
  -5  -5   8        2.49       -4.75      5.89 o
  -4  -5   8      151.10      132.77      7.15 o
  -3  -5   8      506.18      520.81      8.58 o
  -2  -5   8      423.22      419.84      9.10 o
  -1  -5   8      412.68      395.68      5.92 o
   0  -5   8        1.56        1.45      1.99 o
   1  -5   8        3.03       -2.85      1.90 o
   2  -5   8      277.92      290.78      5.19 o
   3  -5   8     1070.15     1061.57     13.49 o
   4  -5   8      282.66      275.40      7.89 o
   5  -5   8       69.97       62.66      3.54 o
   6  -5   8        4.19        5.20      2.98 o
  -5  -4   8      189.74      180.51      9.64 o
  -4  -4   8        9.70        8.23      3.89 o
  -3  -4   8      394.81      394.05     10.51 o
  -2  -4   8        2.06        0.68      2.02 o
  -1  -4   8      163.42      149.24      3.89 o
   0  -4   8      230.86      231.77      4.67 o
   1  -4   8      321.48      305.10      4.72 o
   2  -4   8      475.21      459.25      7.24 o
   3  -4   8      763.22      764.10      9.44 o
   4  -4   8       32.71       28.30      2.91 o
   5  -4   8        7.58       10.17      2.93 o
   6  -4   8       88.88       85.32      6.23 o
  -6  -3   8       55.73       65.86      8.67 o
  -5  -3   8       21.98       20.48      4.71 o
  -4  -3   8      247.63      241.30      7.11 o
  -3  -3   8      470.34      440.67      6.43 o
  -2  -3   8     1157.61     1127.65     11.69 o
  -1  -3   8      832.79      789.15      8.70 o
   0  -3   8      531.04      558.43      7.32 o
   1  -3   8       36.82       40.12      2.49 o
   2  -3   8      287.11      273.87      5.36 o
   3  -3   8      686.99      710.33     13.58 o
   4  -3   8      127.15      120.70      4.46 o
   5  -3   8       12.94       20.36      4.65 o
   6  -3   8        0.04       -0.53      3.23 o
  -6  -2   8       95.18      101.14     14.67 o
  -5  -2   8      580.71      581.14     16.50 o
  -4  -2   8      849.20      862.76     10.76 o
  -3  -2   8      141.89      156.25      5.21 o
  -2  -2   8       25.72       17.83      1.95 o
  -1  -2   8      182.15      163.13      3.29 o
   0  -2   8      298.92      273.37      4.68 o
   1  -2   8      525.03      536.69      7.61 o
   2  -2   8      740.92      744.55      9.96 o
   3  -2   8        8.99        7.35      1.97 o
   4  -2   8        0.18        2.32      2.66 o
   5  -2   8      226.72      203.08      5.88 o
   6  -2   8       49.36       43.79      4.90 o
  -6  -1   8       50.18       74.44      9.30 o
  -5  -1   8        0.36       -0.82      3.28 o
  -4  -1   8        1.39       -0.36      2.14 o
  -3  -1   8      789.33      757.20      8.63 o
  -2  -1   8     1301.07     1233.36     11.58 o
  -1  -1   8     3568.21     3672.17     32.89 o
   0  -1   8      281.53      267.07      4.69 o
   1  -1   8        3.67        3.40      2.92 o
   2  -1   8      747.08      738.89     10.65 o
   3  -1   8      220.25      228.11      5.14 o
   4  -1   8      166.30      138.79      5.15 o
   5  -1   8      260.89      222.01      6.44 o
   6  -1   8        2.01        3.15      7.30 o
  -7   0   8        6.11        4.27      5.64 o
  -6   0   8      199.82      201.10      8.07 o
  -5   0   8      279.59      290.66      7.53 o
  -4   0   8      585.62      561.91      9.03 o
  -3   0   8        4.80        3.71      1.71 o
  -2   0   8      623.80      600.57      6.70 o
  -1   0   8      347.13      335.67      5.99 o
   0   0   8      329.74      303.86      4.95 o
   1   0   8      175.50      153.17      5.46 o
   2   0   8       49.82       47.99      2.32 o
   3   0   8       14.03       10.39      2.76 o
   4   0   8        0.05       -0.84      2.96 o
   5   0   8       16.10       22.15      3.78 o
   6   0   8        0.53        1.49      3.85 o
  -7   1   8        0.61        4.70      7.46 o
  -6   1   8        0.49       -3.56      5.96 o
  -5   1   8        5.27        4.20      3.01 o
  -4   1   8      314.17      318.70      5.15 o
  -3   1   8     2185.29     2155.00     18.65 o
  -2   1   8     2937.20     2982.75     26.98 o
  -1   1   8       17.33       11.00      1.82 o
   0   1   8      113.61      119.52      5.36 o
   1   1   8       17.24       12.00      2.85 o
   2   1   8        1.43        3.89      1.97 o
   3   1   8       98.83      107.01      3.39 o
   4   1   8      290.44      285.63      6.62 o
   5   1   8        0.84       -0.80      3.16 o
   6   1   8       33.22       31.07      4.37 o
  -7   2   8       42.71       33.35      7.80 o
  -6   2   8      102.11      105.11     16.01 o
  -5   2   8      119.06      118.81      6.47 o
  -4   2   8      341.80      367.18      8.11 o
  -3   2   8      448.17      492.20      5.73 o
  -2   2   8       83.05       88.89      3.79 o
  -1   2   8      622.25      613.97      6.71 o
   0   2   8      356.30      366.64      5.63 o
   1   2   8      295.80      293.25      5.53 o
   2   2   8      482.81      479.75      6.86 o
   3   2   8       64.01       57.08      2.90 o
   4   2   8        2.13       -3.90      2.79 o
   5   2   8        1.15       -0.35      3.85 o
  -7   3   8      141.83      139.55      9.82 o
  -6   3   8       11.42        8.36      5.04 o
  -5   3   8       32.33       33.13      3.44 o
  -4   3   8       48.64       49.89      3.40 o
  -3   3   8      247.61      254.39      4.41 o
  -2   3   8       20.26       17.08      1.81 o
  -1   3   8      813.06      820.33      9.86 o
   0   3   8       17.11       18.94      2.36 o
   1   3   8      172.09      174.70      4.62 o
   2   3   8      116.96      108.85      3.50 o
   3   3   8       15.21        8.59      2.66 o
   4   3   8       23.77       33.29      5.23 o
   5   3   8       11.94       13.63      4.40 o
  -7   4   8        0.28       -3.54      6.91 o
  -6   4   8        5.73        2.37      5.05 o
  -5   4   8        2.61        2.28      3.60 o
  -4   4   8       68.36       71.94      3.72 o
  -3   4   8       60.17       57.28      3.78 o
  -2   4   8        9.10        2.44      1.79 o
  -1   4   8      154.39      155.23      7.31 o
   0   4   8      672.99      700.31      8.94 o
   1   4   8      205.16      220.71      4.87 o
   2   4   8       86.04       79.24      3.50 o
   3   4   8        3.35        7.40      2.87 o
   4   4   8        0.01       -3.26      3.47 o
   5   4   8        0.42        3.05      4.76 o
  -7   5   8       10.28       16.68      7.05 o
  -6   5   8       20.10       18.73      6.44 o
  -5   5   8      133.65      131.05      5.62 o
  -4   5   8       24.58       29.50      3.13 o
  -3   5   8       36.23       36.98      2.08 o
  -2   5   8      401.05      418.31      5.59 o
  -1   5   8      119.43      125.15      3.67 o
   0   5   8       46.30       41.53      3.17 o
   1   5   8        7.81        9.35      2.59 o
   2   5   8       86.17       99.58      5.60 o
   3   5   8       17.05       17.11      3.31 o
   4   5   8        0.42       -1.56      4.45 o
  -7   6   8        0.17      -10.19      6.80 o
  -6   6   8       38.44       19.80      9.01 o
  -5   6   8        8.73       13.66      5.02 o
  -4   6   8        4.44        6.88      2.84 o
  -3   6   8        6.25        8.79      2.05 o
  -2   6   8        0.37       -1.02      2.02 o
  -1   6   8       27.41       38.26      2.72 o
   0   6   8       47.54       48.91      3.12 o
   1   6   8       42.98       43.32      3.22 o
   2   6   8        8.72        7.21      3.05 o
   3   6   8       10.97       10.05      4.52 o
   4   6   8        1.82        2.27      7.67 o
  -6   7   8        9.56       10.32      6.58 o
  -5   7   8        4.06        0.55      6.11 o
  -4   7   8        0.08       -2.10      4.29 o
  -3   7   8       25.37       25.01      3.06 o
  -2   7   8        2.38       -2.24      3.07 o
  -1   7   8       27.92       26.58      2.99 o
   0   7   8        5.95        5.48      2.79 o
   1   7   8       72.96       76.14      4.47 o
   2   7   8        0.23        3.03      4.60 o
   3   7   8        1.98        2.08      8.03 o
  -6   8   8        5.76        0.21      6.85 o
  -5   8   8       20.78       30.87     10.16 o
  -4   8   8        0.12       15.72      9.20 o
  -3   8   8        1.86       -9.15      6.10 o
  -2   8   8       18.49       29.26      3.85 o
  -1   8   8       43.66       40.68      5.41 o
   0   8   8       18.63       18.00      8.28 o
   1   8   8        0.97       -6.28      5.21 o
   2   8   8       16.49        9.66      5.99 o
  -5   9   8       30.16       19.94     11.70 o
  -4   9   8       60.82       51.01     10.93 o
  -3   9   8      250.83      234.99     27.61 o
  -2   9   8        8.21        8.93      7.25 o
  -1   9   8       22.37       21.67      7.31 o
   0   9   8        0.53       -7.15      7.12 o
   1   9   8        9.80       -0.56      5.87 o
  -4  10   8       28.89       37.58     12.46 o
  -3  10   8        0.11       17.26     11.70 o
  -2  10   8        2.13       16.25      7.62 o
  -1  10   8        1.69       16.41      8.03 o
   0 -10   9       11.95       14.57     11.89 o
   1 -10   9      117.01      102.19      9.42 o
   2 -10   9       44.57       42.66      5.88 o
   3 -10   9       17.99       14.78      5.22 o
  -2  -9   9      104.76      118.28      7.92 o
  -1  -9   9       24.41       27.45      5.90 o
   0  -9   9        5.85       -1.11      3.61 o
   1  -9   9        7.00        2.77      4.12 o
   2  -9   9        1.52       -0.43      4.65 o
   3  -9   9       13.94       16.30      4.26 o
   4  -9   9       23.15       23.71      3.98 o
  -3  -8   9      127.27      145.38      8.42 o
  -2  -8   9        4.80        6.60      5.50 o
  -1  -8   9      151.60      158.34      6.37 o
   0  -8   9       23.42       26.28      3.35 o
   1  -8   9        4.28        5.06      2.59 o
   2  -8   9       17.42       20.84      3.42 o
   3  -8   9       72.31       70.68      3.50 o
   4  -8   9        1.99        2.18      3.49 o
   5  -8   9        5.39       13.48      4.65 o
  -4  -7   9        0.52       -6.69      6.32 o
  -3  -7   9       24.79       27.26      6.73 o
  -2  -7   9      196.75      211.26      9.84 o
  -1  -7   9      139.22      151.13      6.07 o
   0  -7   9        1.44        2.31      2.76 o
   1  -7   9        3.31        3.89      2.18 o
   2  -7   9       48.82       56.39      3.56 o
   3  -7   9       17.93       18.39      3.46 o
   4  -7   9        0.44        0.92      3.22 o
   5  -7   9        0.64       -2.00      3.53 o
  -4  -6   9      108.74      110.10     12.38 o
  -3  -6   9       17.25       27.03      5.52 o
  -2  -6   9       38.84       49.89      3.94 o
  -1  -6   9       50.59       55.82      3.35 o
   0  -6   9        3.49        4.09      2.24 o
   1  -6   9      114.09      119.87      4.83 o
   2  -6   9      208.21      199.36      5.60 o
   3  -6   9      143.77      126.94      4.58 o
   4  -6   9       32.28       34.32      3.38 o
   5  -6   9       33.22       31.97      3.73 o
   6  -6   9        0.34        8.60      3.49 o
  -5  -5   9       10.21        9.00      5.95 o
  -4  -5   9       12.97        5.84      5.20 o
  -3  -5   9       46.07       56.55      6.45 o
  -2  -5   9      828.25      802.43     14.27 o
  -1  -5   9      404.47      388.34      6.51 o
   0  -5   9      450.30      453.11      6.33 o
   1  -5   9        2.81        0.89      2.11 o
   2  -5   9        4.24        4.33      2.77 o
   3  -5   9      191.47      184.74      5.80 o
   4  -5   9        6.39        4.69      3.67 o
   5  -5   9       21.24       20.12      4.26 o
   6  -5   9       11.44       13.35      3.47 o
  -5  -4   9      221.00      214.70      9.19 o
  -4  -4   9      207.36      192.97      9.61 o
  -3  -4   9      125.72      103.77      4.79 o
  -2  -4   9       66.72       64.37      3.12 o
  -1  -4   9       15.16       25.02      2.37 o
   0  -4   9      599.49      595.95      7.40 o
   1  -4   9      616.90      582.38      7.82 o
   2  -4   9        5.12        4.98      1.84 o
   3  -4   9       93.49       93.46      5.26 o
   4  -4   9       27.53       23.09      3.22 o
   5  -4   9       27.19       21.22      3.91 o
   6  -4   9       54.48       70.74      6.69 o
  -6  -3   9       43.10       53.97      8.94 o
  -5  -3   9        8.35        7.89      5.37 o
  -4  -3   9        1.01       -0.64      4.41 o
  -3  -3   9      786.63      732.64     15.44 o
  -2  -3   9      195.40      191.52      4.40 o
  -1  -3   9      144.06      130.10      3.48 o
   0  -3   9      673.29      682.23      8.68 o
   1  -3   9        3.84        5.52      2.22 o
   2  -3   9       10.28       12.21      2.00 o
   3  -3   9      139.89      153.85      6.07 o
   4  -3   9       81.80       82.06      5.28 o
   5  -3   9        5.10       11.01      3.34 o
   6  -3   9        0.06        0.81      3.57 o
  -6  -2   9       57.45       63.07      8.60 o
  -5  -2   9      175.91      184.03      9.93 o
  -4  -2   9      355.57      352.90      9.32 o
  -3  -2   9      638.01      656.87     12.77 o
  -2  -2   9       45.92       39.58      2.25 o
  -1  -2   9      316.49      293.42      7.42 o
   0  -2   9     1823.70     1764.81     18.39 o
   1  -2   9      581.29      558.68      9.62 o
   2  -2   9       60.38       58.12      3.15 o
   3  -2   9       54.00       47.90      3.12 o
   4  -2   9        4.68        5.88      3.13 o
   5  -2   9        1.84        4.04      3.38 o
   6  -2   9       14.41       11.59      4.55 o
  -6  -1   9       30.37       38.02     12.37 o
  -5  -1   9       16.41       16.03      4.66 o
  -4  -1   9      518.88      479.69      7.89 o
  -3  -1   9       92.40       90.25      3.20 o
  -2  -1   9      297.92      271.37      4.75 o
  -1  -1   9     1767.94     1785.77     17.23 o
   0  -1   9       30.93       33.88      2.41 o
   1  -1   9       56.74       59.77      2.93 o
   2  -1   9       14.48       20.89      2.72 o
   3  -1   9      105.70      103.32      4.01 o
   4  -1   9        1.94        4.45      3.30 o
   5  -1   9        8.89       14.74      3.79 o
   6  -1   9        1.85       -0.96      4.32 o
  -6   0   9       57.04       58.40     16.78 o
  -5   0   9      154.03      168.23      7.98 o
  -4   0   9      235.86      219.58      5.86 o
  -3   0   9       98.03      102.48      2.97 o
  -2   0   9      213.20      219.41      4.04 o
  -1   0   9      628.34      593.72      8.84 o
   0   0   9     2243.62     2243.85     25.03 o
   1   0   9     1067.08     1151.26     14.06 o
   2   0   9      565.25      557.18      7.53 o
   3   0   9      200.70      190.80      5.85 o
   4   0   9       15.01       12.78      3.58 o
   5   0   9        5.61        8.54      4.02 o
   6   0   9        5.02       11.44      3.85 o
  -7   1   9       38.25       39.03      8.24 o
  -6   1   9       41.63       49.29      9.01 o
  -5   1   9       61.69       54.23      4.43 o
  -4   1   9        4.11        1.86      2.18 o
  -3   1   9      788.64      791.21      8.34 o
  -2   1   9      613.24      608.77      8.72 o
  -1   1   9      423.59      405.70      5.80 o
   0   1   9      221.51      232.12      5.26 o
   1   1   9        0.43       -0.42      2.25 o
   2   1   9        0.91        1.00      2.18 o
   3   1   9      256.61      271.16      7.78 o
   4   1   9       98.03       93.49      4.14 o
   5   1   9        5.98        6.93      3.75 o
  -7   2   9       10.58       10.86      7.66 o
  -6   2   9        1.90       -3.74      6.37 o
  -5   2   9       93.42      106.88      5.38 o
  -4   2   9      302.16      309.26      5.88 o
  -3   2   9      132.33      117.66      2.95 o
  -2   2   9       34.94       34.23      2.18 o
  -1   2   9       64.41       61.06      2.47 o
   0   2   9      320.83      330.54      5.56 o
   1   2   9      327.45      336.94      7.54 o
   2   2   9     1274.17     1231.36     14.56 o
   3   2   9       86.11       87.58      4.12 o
   4   2   9        0.00        1.70      3.27 o
   5   2   9        0.18        2.75      4.02 o
  -7   3   9        0.65        1.80     15.15 o
  -6   3   9       23.17       29.05      6.92 o
  -5   3   9      143.87      154.53      6.82 o
  -4   3   9      146.09      157.04      6.52 o
  -3   3   9      305.97      298.58      4.40 o
  -2   3   9      424.41      405.70      6.25 o
  -1   3   9      170.80      169.43      3.97 o
   0   3   9       46.32       38.74      4.93 o
   1   3   9        0.41       -0.85      2.05 o
   2   3   9     1567.46     1568.40     17.59 o
   3   3   9      492.85      518.63      8.99 o
   4   3   9       21.23       19.46      3.83 o
   5   3   9        3.53       -4.21      4.90 o
  -7   4   9       12.38       13.67     11.70 o
  -6   4   9       16.28       20.24      5.66 o
  -5   4   9       27.53       27.27      7.33 o
  -4   4   9      229.87      247.48      6.36 o
  -3   4   9       21.53       25.32      2.28 o
  -2   4   9       91.16       99.11      5.39 o
  -1   4   9      124.21      139.23      3.79 o
   0   4   9       26.29       35.27      2.79 o
   1   4   9      939.48      962.05     15.68 o
   2   4   9      191.93      198.30      4.98 o
   3   4   9      110.17      106.98      5.48 o
   4   4   9        1.27        1.86      4.29 o
  -7   5   9        9.57       13.37      7.32 o
  -6   5   9        0.10        9.78      6.50 o
  -5   5   9        1.25       -5.03      4.69 o
  -4   5   9        5.28        4.61      3.27 o
  -3   5   9       92.90       92.10      3.16 o
  -2   5   9      282.85      296.10      5.30 o
  -1   5   9      272.61      281.12      6.06 o
   0   5   9        0.49       -2.08      2.78 o
   1   5   9        0.90        2.92      2.75 o
   2   5   9       46.14       50.00      3.52 o
   3   5   9       14.74       15.70      3.82 o
   4   5   9       23.10       19.96      5.97 o
  -6   6   9       15.81       21.19      7.19 o
  -5   6   9      207.38      190.78      9.29 o
  -4   6   9       18.80       13.16      3.31 o
  -3   6   9        6.65        3.47      2.50 o
  -2   6   9        0.54        4.11      2.31 o
  -1   6   9        0.50        0.30      2.98 o
   0   6   9       35.72       43.75      3.75 o
   1   6   9        7.11       14.37      3.07 o
   2   6   9        4.20        7.91      3.73 o
   3   6   9        8.69        3.85      5.32 o
  -6   7   9       11.71       16.67      7.77 o
  -5   7   9        0.13       -5.86      9.20 o
  -4   7   9        0.32        2.77      9.97 o
  -3   7   9        1.97       -2.23      3.26 o
  -2   7   9       16.07       12.83      3.56 o
  -1   7   9       23.46       27.99      4.12 o
   0   7   9      122.69      115.86      5.41 o
   1   7   9        7.01       10.80      3.66 o
   2   7   9        0.23       -6.77      4.51 o
   3   7   9        4.81       19.56     12.27 o
  -5   8   9        0.15      -12.08      9.78 o
  -4   8   9        6.62       11.12      9.59 o
  -3   8   9        2.45        1.33      6.61 o
  -2   8   9       79.62       81.29      6.31 o
  -1   8   9        0.67        3.26      4.85 o
   0   8   9       36.62       34.95      5.83 o
   1   8   9        0.35       -7.22      5.46 o
   2   8   9        0.21       -7.01      6.11 o
  -5   9   9        0.01       -5.37     11.51 o
  -4   9   9        0.04        0.77     10.35 o
  -3   9   9        0.40       -6.19      7.25 o
  -2   9   9       30.35       37.97      8.20 o
  -1   9   9       11.60        3.36      7.25 o
   0   9   9       11.75       11.18      7.71 o
   1   9   9        0.19       14.14      8.15 o
  -3  10   9       72.16       74.98     13.04 o
  -2  10   9       15.03       24.34      8.40 o
  -1  10   9        4.08        2.90      7.99 o
   0 -10  10        9.78       -4.41     11.31 o
   1 -10  10        9.29       14.32      7.66 o
   2 -10  10        6.84       13.21      5.70 o
  -1  -9  10       91.70      113.02      7.61 o
   0  -9  10        1.84        7.13      4.44 o
   1  -9  10       29.82       25.17      7.22 o
   2  -9  10       20.35       21.34      5.57 o
   3  -9  10        0.27       -2.89      4.97 o
   4  -9  10       71.39       69.86      4.98 o
  -2  -8  10        3.96        4.33      5.80 o
  -1  -8  10       23.99       29.77      5.54 o
   0  -8  10      150.61      166.14      5.62 o
   1  -8  10       77.95       79.95      4.39 o
   2  -8  10       32.17       31.81      5.37 o
   3  -8  10        0.47       -4.35      2.90 o
   4  -8  10        2.08        8.48      4.26 o
   5  -8  10       11.90       11.69      4.80 o
  -3  -7  10      589.42      579.06     14.41 o
  -2  -7  10      260.58      262.48      9.70 o
  -1  -7  10      231.27      232.01      8.94 o
   0  -7  10       62.50       62.64      4.18 o
   1  -7  10      203.82      186.58      4.39 o
   2  -7  10        6.14        5.03      2.98 o
   3  -7  10      369.00      368.75      7.72 o
   4  -7  10       12.23       14.19      3.70 o
   5  -7  10        1.80        3.87      4.38 o
  -4  -6  10      407.90      405.90     12.51 o
  -3  -6  10      419.63      405.00     11.25 o
  -2  -6  10        0.35        8.60      4.74 o
  -1  -6  10      225.68      224.90      6.18 o
   0  -6  10       27.97       28.58      2.91 o
   1  -6  10      635.54      658.66      9.28 o
   2  -6  10       60.35       61.41      6.34 o
   3  -6  10       35.53       36.39      3.75 o
   4  -6  10       44.99       55.74      7.88 o
   5  -6  10        0.06        1.62      6.01 o
  -5  -5  10        6.05       12.43      7.50 o
  -4  -5  10       67.60       58.17      6.59 o
  -3  -5  10      116.65      105.92      5.45 o
  -2  -5  10      521.24      507.11     10.44 o
  -1  -5  10      154.18      160.44      4.68 o
   0  -5  10      529.79      508.77      7.08 o
   1  -5  10        0.23       -1.31      2.29 o
   2  -5  10      242.39      257.53      6.39 o
   3  -5  10      125.32      124.99      5.85 o
   4  -5  10      108.90      109.89      4.89 o
   5  -5  10        1.43        3.21      3.64 o
   6  -5  10        0.96        3.79      3.83 o
  -5  -4  10      191.41      200.94      9.07 o
  -4  -4  10      451.96      441.68     11.59 o
  -3  -4  10        9.05       15.78      3.59 o
  -2  -4  10        1.34        5.39      2.76 o
  -1  -4  10      321.27      334.23      8.39 o
   0  -4  10     1384.47     1374.37     15.24 o
   1  -4  10      253.83      254.16      5.32 o
   2  -4  10      577.01      579.06     10.59 o
   3  -4  10        1.43        0.28      2.92 o
   4  -4  10        0.00        1.31      3.28 o
   5  -4  10        0.62        6.09      4.01 o
   6  -4  10       28.13       26.97      5.50 o
  -5  -3  10       19.42       22.67      5.81 o
  -4  -3  10       38.53       31.60      5.38 o
  -3  -3  10      681.20      662.03     12.32 o
  -2  -3  10     1144.64     1126.28     13.10 o
  -1  -3  10     1021.99      994.01     10.91 o
   0  -3  10       65.24       62.42      5.06 o
   1  -3  10       94.06       96.60      3.81 o
   2  -3  10       11.24        9.64      2.84 o
   3  -3  10       80.98       83.76      4.11 o
   4  -3  10      123.87      113.74      4.85 o
   5  -3  10       49.12       51.76      4.27 o
   6  -3  10        4.79        6.94      4.27 o
  -6  -2  10       15.78        7.54      7.55 o
  -5  -2  10      140.94      149.02     14.73 o
  -4  -2  10       14.53       18.37      4.71 o
  -3  -2  10      342.16      337.14      6.35 o
  -2  -2  10       17.95       21.69      3.01 o
  -1  -2  10       12.76        7.11      2.45 o
   0  -2  10      441.01      447.60      6.90 o
   1  -2  10      636.77      629.45     13.39 o
   2  -2  10       13.35       12.49      2.90 o
   3  -2  10      251.06      235.85      7.65 o
   4  -2  10       13.78        6.54      3.42 o
   5  -2  10       23.55       24.75      4.06 o
   6  -2  10        8.16        4.77      5.96 o
  -6  -1  10       52.05       74.76     14.29 o
  -5  -1  10       34.23       36.00      5.42 o
  -4  -1  10      228.37      206.09      6.45 o
  -3  -1  10       42.07       37.94      2.74 o
  -2  -1  10      545.54      511.85      6.51 o
  -1  -1  10      657.03      634.69      8.82 o
   0  -1  10      191.81      191.72      4.46 o
   1  -1  10      199.87      189.73      4.87 o
   2  -1  10      139.94      129.94      5.15 o
   3  -1  10      153.63      164.81      5.22 o
   4  -1  10       23.07       21.95      3.76 o
   5  -1  10       22.44       24.97      4.59 o
   6  -1  10        6.90        0.87     10.33 o
  -6   0  10       27.80       43.24      7.58 o
  -5   0  10       78.61       76.57      6.66 o
  -4   0  10      187.35      196.95      5.54 o
  -3   0  10      491.27      503.62      6.95 o
  -2   0  10       24.97       29.23      2.60 o
  -1   0  10       86.24       97.32      3.97 o
   0   0  10       12.95       16.31      2.67 o
   1   0  10        5.13        5.16      2.56 o
   2   0  10      376.97      355.06      6.49 o
   3   0  10       56.62       50.23      4.24 o
   4   0  10        0.04       -1.85      3.58 o
   5   0  10       36.21       37.33      5.26 o
  -6   1  10       20.09       24.32      7.17 o
  -5   1  10        1.57        3.22      4.46 o
  -4   1  10     1461.98     1426.14     17.33 o
  -3   1  10       30.28       33.26      2.27 o
  -2   1  10      550.82      539.12      7.10 o
  -1   1  10      578.83      568.19      7.95 o
   0   1  10       59.86       42.72      3.11 o
   1   1  10       66.62       71.80      3.61 o
   2   1  10        4.75        9.55      2.60 o
   3   1  10      115.28      128.50      5.43 o
   4   1  10       32.98       43.38      3.79 o
   5   1  10       20.58       13.36      4.16 o
  -6   2  10       53.35       56.42      7.99 o
  -5   2  10        1.68        0.98      4.04 o
  -4   2  10       24.00       29.48      2.80 o
  -3   2  10        3.07        1.04      1.96 o
  -2   2  10       13.69       17.06      2.25 o
  -1   2  10        7.65        6.68      2.09 o
   0   2  10       97.95       94.98      3.46 o
   1   2  10       82.28       91.47      3.32 o
   2   2  10      186.75      186.78      4.74 o
   3   2  10        1.18        1.95      3.09 o
   4   2  10        6.50        3.74      3.63 o
   5   2  10       25.79       38.55      4.93 o
  -6   3  10       10.23       16.79      6.97 o
  -5   3  10       55.34       49.12      4.65 o
  -4   3  10       69.22       65.99      4.17 o
  -3   3  10       50.20       55.85      3.23 o
  -2   3  10      236.16      248.19      6.09 o
  -1   3  10       41.34       38.40      2.87 o
   0   3  10      167.41      159.21      4.45 o
   1   3  10       57.79       49.19      2.97 o
   2   3  10        0.47        3.25      2.67 o
   3   3  10       43.69       30.55      4.51 o
   4   3  10       69.44       74.74      5.31 o
   5   3  10        8.92       15.16      4.92 o
  -6   4  10       48.05       47.14      8.12 o
  -5   4  10       32.18       32.18      5.65 o
  -4   4  10       81.09       85.06      5.03 o
  -3   4  10       47.89       52.30      2.80 o
  -2   4  10      121.17      113.50      3.99 o
  -1   4  10       34.80       40.11      3.04 o
   0   4  10      166.17      178.28      4.89 o
   1   4  10       90.66       85.32      3.72 o
   2   4  10       71.03       65.79      4.12 o
   3   4  10        3.19        0.55      3.59 o
   4   4  10        8.54       15.30      4.70 o
  -6   5  10        1.41      -10.07      6.71 o
  -5   5  10       14.55       14.69      5.20 o
  -4   5  10       15.25       13.65      4.14 o
  -3   5  10        0.93       -2.24      2.57 o
  -2   5  10      311.41      315.48      7.27 o
  -1   5  10      143.64      140.16      4.51 o
   0   5  10       54.64       55.10      3.53 o
   1   5  10       10.36       11.20      3.09 o
   2   5  10        7.18        3.27      3.56 o
   3   5  10        8.95        5.19      4.69 o
   4   5  10        0.15        2.62      6.00 o
  -6   6  10        0.95        7.30      7.18 o
  -5   6  10       18.08       21.46      6.70 o
  -4   6  10       26.27       22.27      4.90 o
  -3   6  10        9.21       10.79      3.08 o
  -2   6  10        0.03        1.53      3.01 o
  -1   6  10        2.76        1.79      2.95 o
   0   6  10       38.41       46.81      4.82 o
   1   6  10       18.85       24.16      3.84 o
   2   6  10       31.58       30.95      4.24 o
   3   6  10        4.37        7.15      6.70 o
  -6   7  10        0.07        3.26      7.19 o
  -5   7  10        1.84        5.49      6.47 o
  -4   7  10       14.07        8.55      6.68 o
  -3   7  10        0.37       -0.97      4.53 o
  -2   7  10       60.06       54.45      5.58 o
  -1   7  10        4.95       11.81      4.98 o
   0   7  10        0.58        0.31      4.03 o
   1   7  10       12.33       11.04      4.22 o
   2   7  10        2.58        0.16      6.52 o
  -5   8  10        0.78       -1.73     11.70 o
  -4   8  10        0.13        6.90     10.35 o
  -3   8  10        5.54       22.45      7.73 o
  -2   8  10       15.89       23.36      7.12 o
  -1   8  10       89.89      113.81      9.78 o
   0   8  10       49.17       48.58      7.26 o
   1   8  10       34.25       40.30      6.48 o
  -4   9  10       61.11       67.31     13.42 o
  -3   9  10       31.57       37.01      8.47 o
  -2   9  10       30.08       22.23      8.05 o
  -1   9  10       24.07        8.97      7.80 o
   0   9  10       11.81        1.41      7.94 o
  -1  -9  11       36.95       40.93      6.52 o
   0  -9  11        3.91       -6.15      5.56 o
   1  -9  11       33.02       31.44      6.69 o
   2  -9  11        0.17        1.22      4.44 o
   3  -9  11        9.87       11.59      5.55 o
  -2  -8  11       40.56       38.61      6.57 o
  -1  -8  11       27.58       26.12      5.80 o
   0  -8  11      101.88      110.14      5.23 o
   1  -8  11      110.87      123.85      5.73 o
   2  -8  11      164.34      149.48      6.53 o
   3  -8  11        2.90        3.21      3.71 o
   4  -8  11        0.23        0.85      5.49 o
  -3  -7  11        2.49        6.82      6.21 o
  -2  -7  11       66.11       60.43      6.31 o
  -1  -7  11      177.20      177.83      6.73 o
   0  -7  11        1.00       -2.64      3.80 o
   1  -7  11       28.79       27.01      3.35 o
   2  -7  11        0.29       -2.21      3.12 o
   3  -7  11       38.77       39.85      4.65 o
   4  -7  11       15.55       18.93      4.35 o
   5  -7  11        3.29        3.42      4.24 o
  -4  -6  11       23.54       28.16      6.93 o
  -3  -6  11       45.98       55.05      6.60 o
  -2  -6  11       12.14       12.19      5.08 o
  -1  -6  11       75.57       75.84      5.21 o
   0  -6  11       53.43       55.11      3.58 o
   1  -6  11      506.72      525.12      8.43 o
   2  -6  11        2.83        1.65      3.41 o
   3  -6  11       65.07       57.32      4.83 o
   4  -6  11        3.63        6.05      3.91 o
   5  -6  11       24.73       28.16      4.95 o
  -4  -5  11       46.67       33.29      6.39 o
  -3  -5  11      207.55      178.02     12.05 o
  -2  -5  11      219.87      234.62      7.55 o
  -1  -5  11      146.63      145.53      4.68 o
   0  -5  11      282.84      288.49      5.58 o
   1  -5  11       95.13       99.20      4.99 o
   2  -5  11      617.90      639.60     10.27 o
   3  -5  11       23.42       33.38      4.13 o
   4  -5  11        7.85       15.81      3.88 o
   5  -5  11       10.94       10.40      4.06 o
  -5  -4  11      168.21      187.67      9.21 o
  -4  -4  11      256.02      247.10     15.20 o
  -3  -4  11       32.23       44.70      4.48 o
  -2  -4  11       30.94       34.89      3.64 o
  -1  -4  11       20.30       23.91      2.79 o
   0  -4  11      132.45      136.47      5.68 o
   1  -4  11      360.41      372.93      6.63 o
   2  -4  11      824.96      808.31     11.84 o
   3  -4  11       68.76       61.23      4.50 o
   4  -4  11       12.64        6.50      3.61 o
   5  -4  11        8.34        8.13      3.91 o
  -5  -3  11        0.51        0.67      5.91 o
  -4  -3  11       20.16       23.63      5.58 o
  -3  -3  11       41.67       41.14      4.46 o
  -2  -3  11      512.74      497.97      7.89 o
  -1  -3  11      245.26      235.41      5.00 o
   0  -3  11      103.36       91.11      4.54 o
   1  -3  11       12.43       17.25      3.32 o
   2  -3  11        3.20        6.65      3.05 o
   3  -3  11       10.78       13.35      3.63 o
   4  -3  11       76.61       74.73      4.76 o
   5  -3  11       29.65       30.03      4.46 o
  -6  -2  11      222.96      197.62     19.08 o
  -5  -2  11      294.89      298.92     12.21 o
  -4  -2  11      161.13      150.76      7.17 o
  -3  -2  11      141.41      141.09      4.90 o
  -2  -2  11        7.23        9.26      2.58 o
  -1  -2  11        7.77        1.40      2.64 o
   0  -2  11      121.12      122.16      3.98 o
   1  -2  11      693.27      699.72     16.70 o
   2  -2  11       68.60       62.95      3.81 o
   3  -2  11       80.54       72.03      4.63 o
   4  -2  11       67.48       60.35      4.56 o
   5  -2  11        0.60        4.31      4.89 o
  -6  -1  11       85.72       96.32     16.20 o
  -5  -1  11       27.80       26.70      5.49 o
  -4  -1  11       13.32        9.14      3.96 o
  -3  -1  11      363.70      330.46      6.43 o
  -2  -1  11      383.34      409.53      6.04 o
  -1  -1  11      358.34      344.82      7.47 o
   0  -1  11      423.98      418.34      6.92 o
   1  -1  11       13.61        4.91      2.73 o
   2  -1  11        7.78       11.28      2.61 o
   3  -1  11      383.96      357.99      8.32 o
   4  -1  11      230.05      220.90      7.31 o
   5  -1  11        4.34        6.29      4.66 o
  -6   0  11       27.91       26.91      7.59 o
  -5   0  11      192.92      193.90     13.23 o
  -4   0  11       70.91       84.24      6.45 o
  -3   0  11      304.17      327.18     11.37 o
  -2   0  11       20.35       16.58      3.33 o
  -1   0  11       23.06       23.83      3.18 o
   0   0  11      853.02      862.82     11.87 o
   1   0  11      173.26      178.32      5.05 o
   2   0  11       48.64       48.23      3.14 o
   3   0  11       18.82        8.16      3.87 o
   4   0  11       28.84       14.02      4.31 o
   5   0  11        0.39        3.82      4.97 o
  -6   1  11        5.99        9.32      7.26 o
  -5   1  11       80.89       69.99      6.24 o
  -4   1  11      551.77      494.56      8.69 o
  -3   1  11      570.39      580.61      7.11 o
  -2   1  11      121.82      118.08      4.44 o
  -1   1  11      431.36      420.30      7.00 o
   0   1  11      121.61      121.14      4.43 o
   1   1  11        1.07       -0.27      2.76 o
   2   1  11       26.63       37.68      3.38 o
   3   1  11       54.88       69.53      4.91 o
   4   1  11        0.81       -1.36      3.48 o
   5   1  11       41.52       46.93      5.04 o
  -6   2  11       11.15       14.69      7.44 o
  -5   2  11      170.41      166.16      7.44 o
  -4   2  11     1303.88     1309.34     18.34 o
  -3   2  11      126.76      120.94      3.41 o
  -2   2  11       17.01       16.33      2.41 o
  -1   2  11       53.66       57.29      3.25 o
   0   2  11       69.92       75.06      3.60 o
   1   2  11       49.82       61.05      3.23 o
   2   2  11      160.73      158.18      4.67 o
   3   2  11       44.16       41.70      4.46 o
   4   2  11        1.23        0.27      5.01 o
   5   2  11       14.76       17.11      4.93 o
  -6   3  11       12.16        7.01     11.70 o
  -5   3  11        1.06        2.75      4.96 o
  -4   3  11        0.15        0.57      4.14 o
  -3   3  11      160.10      169.52      6.35 o
  -2   3  11      230.58      229.49      5.82 o
  -1   3  11       11.43       14.13      2.74 o
   0   3  11       44.01       40.20      3.18 o
   1   3  11       92.19       84.08      4.94 o
   2   3  11       29.70       19.42      3.23 o
   3   3  11       19.38       27.63      4.12 o
   4   3  11        4.16        2.51      4.44 o
  -6   4  11        1.24        7.36      7.38 o
  -5   4  11       38.57       39.98      6.19 o
  -4   4  11       11.13       12.46      6.92 o
  -3   4  11       14.29       14.15      3.07 o
  -2   4  11        0.50       -2.83      3.26 o
  -1   4  11       12.73       11.02      2.88 o
   0   4  11        1.15        4.70      2.89 o
   1   4  11        2.00        3.25      3.09 o
   2   4  11       92.08       89.95      4.31 o
   3   4  11        2.08        0.98      3.93 o
   4   4  11        4.14        8.36      6.23 o
  -6   5  11       14.30        6.85      7.59 o
  -5   5  11       20.01       22.69      7.09 o
  -4   5  11       19.08       23.69      6.06 o
  -3   5  11      113.27      119.77      6.93 o
  -2   5  11      130.78      147.09      5.72 o
  -1   5  11      155.34      166.94      5.04 o
   0   5  11       17.95       17.21      3.22 o
   1   5  11        0.02       -4.74      3.16 o
   2   5  11       13.90       18.43      4.03 o
   3   5  11       11.21       15.93      5.98 o
  -6   6  11        7.64       18.35      7.86 o
  -5   6  11       46.33       36.44      7.23 o
  -4   6  11       19.64       26.86      9.09 o
  -3   6  11       23.22       17.66      3.87 o
  -2   6  11        8.01        8.71      4.12 o
  -1   6  11       26.49       33.98      5.48 o
   0   6  11        4.07        7.62      4.58 o
   1   6  11       13.66       12.17      5.56 o
   2   6  11        2.04       10.22      4.30 o
   3   6  11        7.49        5.82      8.06 o
  -5   7  11        1.70       -4.88      6.90 o
  -4   7  11        3.07        7.09     10.55 o
  -3   7  11        0.31       -2.14      4.96 o
  -2   7  11       44.65       43.24      4.90 o
  -1   7  11        4.85        7.71      5.33 o
   0   7  11        1.06       -3.09      4.27 o
   1   7  11        0.01       -0.13      4.42 o
   2   7  11       21.24       30.68     12.08 o
  -4   8  11        1.84       -2.49     10.55 o
  -3   8  11        1.41        9.27      7.45 o
  -2   8  11       18.30       31.19      8.30 o
  -1   8  11        5.27        9.47      5.79 o
   0   8  11        0.66       -3.32      5.61 o
   1   8  11        3.06       16.11      6.47 o
  -3   9  11        0.97        4.10      8.20 o
  -2   9  11        0.08       15.59      8.20 o
  -1   9  11        0.03       -7.68      7.52 o
   0  -9  12       55.09       42.02      7.96 o
   1  -9  12        0.95       -1.62      5.36 o
   2  -9  12       49.92       53.87      5.78 o
  -2  -8  12        6.20        7.31      6.40 o
  -1  -8  12        1.77       -8.82      5.88 o
   0  -8  12        4.24       -0.63      4.57 o
   1  -8  12       31.75       39.86      5.21 o
   2  -8  12       26.31       33.60      5.69 o
   3  -8  12        0.94       -1.21      4.60 o
  -3  -7  12      124.14      116.88     10.92 o
  -2  -7  12      182.31      183.88     18.17 o
  -1  -7  12      122.32      133.18      9.61 o
   0  -7  12        2.64       -0.17      5.15 o
   1  -7  12       11.15       10.56      4.72 o
   2  -7  12        0.65        2.37      3.67 o
   3  -7  12        0.49        4.45      4.56 o
   4  -7  12       33.90       44.59      9.60 o
  -3  -6  12       97.45      102.16      7.78 o
  -2  -6  12        0.65       -2.34      5.38 o
  -1  -6  12       17.18       17.44      4.52 o
   0  -6  12       53.43       55.92      4.31 o
   1  -6  12       20.85       21.31      3.85 o
   2  -6  12       42.10       42.64      4.78 o
   3  -6  12       18.22       16.21      4.44 o
   4  -6  12        5.40        5.81      4.82 o
   5  -6  12        5.78       10.07      4.43 o
  -4  -5  12        1.08       -0.75      6.12 o
  -3  -5  12      163.89      150.09      9.21 o
  -2  -5  12      174.09      177.78     11.65 o
  -1  -5  12      139.40      138.96      6.20 o
   0  -5  12       97.63       93.49      6.03 o
   1  -5  12      397.54      368.32      7.76 o
   2  -5  12      200.57      185.08      8.04 o
   3  -5  12       32.25       37.46      6.59 o
   4  -5  12       22.49       24.96      4.36 o
   5  -5  12        0.37        0.95      4.72 o
  -5  -4  12       65.94       76.12      7.37 o
  -4  -4  12      210.08      190.27      8.65 o
  -3  -4  12      149.95      146.44      7.49 o
  -2  -4  12       61.42       65.68      4.34 o
  -1  -4  12      116.00      117.24      4.38 o
   0  -4  12       24.03       21.62      3.44 o
   1  -4  12        8.15        9.99      3.11 o
   2  -4  12       86.15       87.16      5.18 o
   3  -4  12        4.12        6.19      4.08 o
   4  -4  12        3.23       -0.37      4.17 o
   5  -4  12        1.34       -7.07      4.71 o
  -5  -3  12       24.37       28.74      8.05 o
  -4  -3  12       30.27       23.90      8.48 o
  -3  -3  12        2.75       -0.47      3.71 o
  -2  -3  12      236.74      237.98      6.33 o
  -1  -3  12      479.64      455.00      9.45 o
   0  -3  12      282.61      264.52      7.16 o
   1  -3  12       13.51       11.88      3.12 o
   2  -3  12      153.68      159.47      7.11 o
   3  -3  12        1.09        5.32      3.91 o
   4  -3  12        4.53        4.10      4.07 o
   5  -3  12       12.10       13.57      4.82 o
  -5  -2  12       80.81       83.60      7.22 o
  -4  -2  12      324.72      329.64     10.43 o
  -3  -2  12      109.53      121.27      5.55 o
  -2  -2  12        6.96        7.26      3.04 o
  -1  -2  12       63.67       64.40      4.72 o
   0  -2  12      145.05      149.46      6.09 o
   1  -2  12      214.04      220.83      7.72 o
   2  -2  12      263.31      261.39      9.77 o
   3  -2  12        0.51       -1.94      3.83 o
   4  -2  12        6.08        6.89      4.20 o
   5  -2  12        7.34        1.92      5.13 o
  -6  -1  12       19.37       23.09     10.93 o
  -5  -1  12        3.39        4.44      5.38 o
  -4  -1  12        1.69        1.29      3.78 o
  -3  -1  12      333.85      331.39     10.52 o
  -2  -1  12      372.75      357.52      7.52 o
  -1  -1  12       89.99       86.96      3.98 o
   0  -1  12      219.56      200.60      5.80 o
   1  -1  12       31.33       39.78      3.67 o
   2  -1  12       51.21       43.09      4.38 o
   3  -1  12        1.25       -1.75      4.65 o
   4  -1  12        2.67        3.45      4.41 o
   5  -1  12        2.01        8.97      5.19 o
  -6   0  12       24.76       12.43      8.63 o
  -5   0  12      158.30      150.29      7.96 o
  -4   0  12       31.62       37.96      5.26 o
  -3   0  12      168.32      166.10      4.90 o
  -2   0  12        1.75       -4.20      2.80 o
  -1   0  12      112.98      113.86      4.44 o
   0   0  12      571.39      627.82      9.86 o
   1   0  12      537.87      549.86      8.98 o
   2   0  12        1.93        5.17      2.92 o
   3   0  12        1.93        2.39      4.18 o
   4   0  12        3.72       -2.88      4.97 o
   5   0  12        4.13       10.40      5.42 o
  -6   1  12       30.80       29.62      9.97 o
  -5   1  12       25.91       28.84      8.38 o
  -4   1  12       61.90       61.23      4.62 o
  -3   1  12        5.32        6.12      2.40 o
  -2   1  12      422.33      437.64      7.28 o
  -1   1  12      595.45      620.22     15.01 o
   0   1  12       10.70       14.73      3.26 o
   1   1  12      100.25       92.98      5.00 o
   2   1  12       59.77       69.00      4.66 o
   3   1  12        1.14       -0.02      4.20 o
   4   1  12       18.77       18.46      4.26 o
  -6   2  12       22.59       23.87      8.27 o
  -5   2  12        1.91       -0.43      5.27 o
  -4   2  12        1.43        4.00      3.68 o
  -3   2  12       75.45       71.56      3.72 o
  -2   2  12       23.67       21.61      2.93 o
  -1   2  12       21.69       35.23      3.20 o
   0   2  12      165.72      177.36      5.55 o
   1   2  12        6.64        6.14      2.91 o
   2   2  12       52.34       61.20      3.77 o
   3   2  12      157.40      135.89     10.60 o
   4   2  12        1.33       -2.81      4.42 o
  -6   3  12       35.74       35.95      8.41 o
  -5   3  12       30.24       31.12      5.89 o
  -4   3  12       73.56       70.04      6.16 o
  -3   3  12       72.84       79.79      5.28 o
  -2   3  12      121.65      118.65      4.14 o
  -1   3  12      137.51      133.98      4.63 o
   0   3  12       61.77       61.14      3.73 o
   1   3  12      335.44      378.40      9.32 o
   2   3  12       20.33       32.03      3.67 o
   3   3  12       85.61       83.42      5.65 o
   4   3  12       12.06       15.55      5.29 o
  -6   4  12        4.72       -9.55      9.30 o
  -5   4  12      109.43      103.01      8.87 o
  -4   4  12       20.00       19.92      4.73 o
  -3   4  12       10.82        7.72      3.09 o
  -2   4  12        1.06        3.61      3.05 o
  -1   4  12        2.05        3.03      3.02 o
   0   4  12      117.15      129.46      4.74 o
   1   4  12      605.85      644.44     10.49 o
   2   4  12      304.62      279.65      7.29 o
   3   4  12        6.95        7.05      5.60 o
  -6   5  12        0.50       -4.03      7.59 o
  -5   5  12       44.90       25.77      7.34 o
  -4   5  12        0.02        0.21      4.55 o
  -3   5  12       51.20       47.43      5.18 o
  -2   5  12       29.73       36.13      4.50 o
  -1   5  12       16.25       17.73      3.84 o
   0   5  12       49.18       38.48      4.92 o
   1   5  12       59.58       46.43      5.51 o
   2   5  12       26.63       30.35      5.32 o
   3   5  12       11.08       20.08      6.52 o
  -5   6  12        0.10       -0.41      7.05 o
  -4   6  12      100.96      103.44      7.19 o
  -3   6  12        5.60        0.44      4.28 o
  -2   6  12        0.11        5.17      4.53 o
  -1   6  12        0.09        2.12      4.13 o
   0   6  12       42.72       48.58      6.03 o
   1   6  12       11.01       12.11      4.63 o
   2   6  12        0.11        2.77      7.08 o
  -5   7  12        0.43       -4.31     14.48 o
  -4   7  12       11.09        3.12      8.05 o
  -3   7  12        5.51       14.38     10.74 o
  -2   7  12       10.05       11.45      6.84 o
  -1   7  12        6.74        8.34      5.74 o
   0   7  12       12.81        1.04      5.87 o
   1   7  12        0.49        0.22      8.34 o
  -3   8  12       11.31        6.07      8.07 o
  -2   8  12        4.80       13.40     15.24 o
  -1   8  12       20.48       11.30      8.05 o
   0   8  12        0.58        4.73      6.23 o
  -1  -8  13       86.10       88.84      9.05 o
   0  -8  13      121.99      134.38      6.84 o
   1  -8  13       20.85       25.51      5.25 o
   2  -8  13        6.11       10.79      5.33 o
   3  -8  13        4.13        3.40      4.99 o
  -2  -7  13      103.34      107.80      7.80 o
  -1  -7  13      246.18      244.56      9.71 o
   0  -7  13       85.30       84.75      6.56 o
   1  -7  13        0.42       -1.84      4.72 o
   2  -7  13        0.94       -1.45      4.59 o
   3  -7  13        0.23       -1.39      4.67 o
   4  -7  13       10.04       19.56      4.97 o
  -3  -6  13      140.99      137.12     17.49 o
  -2  -6  13       11.96       10.85      5.70 o
  -1  -6  13        9.38        8.47      4.82 o
   0  -6  13      114.06      131.80      5.56 o
   1  -6  13       35.00       40.51      4.99 o
   2  -6  13      180.40      171.74      7.08 o
   3  -6  13        1.45        2.33      4.60 o
   4  -6  13        2.20        2.31      4.68 o
  -4  -5  13        6.24        5.53      6.55 o
  -3  -5  13       73.96       74.00      6.90 o
  -2  -5  13      221.60      210.90      8.83 o
  -1  -5  13      163.31      154.91      5.95 o
   0  -5  13        6.69        6.41      3.78 o
   1  -5  13       56.30       50.17      5.24 o
   2  -5  13      114.66      124.13      6.16 o
   3  -5  13      127.81      126.37      6.31 o
   4  -5  13        1.99       -0.78      5.09 o
  -4  -4  13      160.14      166.28      8.85 o
  -3  -4  13       91.40       93.08      6.93 o
  -2  -4  13        0.94        2.43      5.03 o
  -1  -4  13       46.13       45.00      4.26 o
   0  -4  13       52.19       58.86      4.17 o
   1  -4  13     1189.25     1214.76     15.90 o
   2  -4  13      163.50      154.20      6.41 o
   3  -4  13       49.76       44.70      5.02 o
   4  -4  13        1.35        9.24      4.59 o
  -5  -3  13       11.22       19.21      7.13 o
  -4  -3  13       33.74       21.43      6.09 o
  -3  -3  13      399.38      385.34     11.82 o
  -2  -3  13      451.99      468.00     12.84 o
  -1  -3  13      166.22      172.20      5.19 o
   0  -3  13      225.78      208.60      6.16 o
   1  -3  13       27.23       18.82      3.86 o
   2  -3  13      158.52      152.30      6.42 o
   3  -3  13       13.37       18.48      6.73 o
   4  -3  13        5.21        7.62      4.46 o
   5  -3  13        1.04       10.43      5.12 o
  -5  -2  13      106.49      116.87      8.30 o
  -4  -2  13      202.11      213.67      9.11 o
  -3  -2  13      149.33      156.79      6.28 o
  -2  -2  13       47.36       44.87      3.78 o
  -1  -2  13       11.71       18.68      3.82 o
   0  -2  13      109.96      115.11      4.77 o
   1  -2  13       44.48       57.32      8.52 o
   2  -2  13      234.83      243.13      7.84 o
   3  -2  13       17.53       16.51      4.48 o
   4  -2  13        1.48       -2.36      4.88 o
   5  -2  13        1.84        3.92      5.36 o
  -5  -1  13       19.95       23.24      6.53 o
  -4  -1  13        2.37       -0.57      5.23 o
  -3  -1  13       93.84       97.52      7.95 o
  -2  -1  13      203.67      202.44      5.58 o
  -1  -1  13      229.04      212.89     11.78 o
   0  -1  13      211.66      205.55      9.63 o
   1  -1  13      159.32      172.79      6.10 o
   2  -1  13        3.94        1.88      3.98 o
   3  -1  13        7.41       10.91      4.71 o
   4  -1  13       97.34      100.66      7.05 o
  -5   0  13       83.96       89.87     12.22 o
  -4   0  13       90.26       84.71      6.70 o
  -3   0  13        1.97       -0.44      3.02 o
  -2   0  13       97.21       85.23      4.66 o
  -1   0  13      202.51      178.39      6.83 o
   0   0  13        1.64        0.26      3.52 o
   1   0  13      208.86      224.30      7.82 o
   2   0  13        6.87        6.22      4.22 o
   3   0  13       75.08       74.80      9.19 o
   4   0  13        0.11       -4.37      5.21 o
  -6   1  13       58.22       68.49     15.72 o
  -5   1  13      134.48      132.38      8.88 o
  -4   1  13        0.06        2.25      5.34 o
  -3   1  13        5.49        3.42      3.05 o
  -2   1  13       54.13       61.88      3.89 o
  -1   1  13       39.68       44.49      4.58 o
   0   1  13        1.53       -2.03      3.56 o
   1   1  13       80.96       68.18      9.41 o
   2   1  13        0.55        4.84      4.47 o
   3   1  13       44.16       54.92      8.35 o
   4   1  13       45.78       42.13      5.06 o
  -6   2  13        6.09       -0.76      8.20 o
  -5   2  13        3.58        4.77      5.78 o
  -4   2  13        2.56       -3.10      5.02 o
  -3   2  13      307.76      304.65      9.54 o
  -2   2  13        6.07        5.75      2.95 o
  -1   2  13       21.96       33.00      3.43 o
   0   2  13      109.30      135.61      5.14 o
   1   2  13        3.80        5.25      3.22 o
   2   2  13       12.39       18.43      3.95 o
   3   2  13       13.52       13.77      4.69 o
   4   2  13        6.82       14.62      5.06 o
  -6   3  13        3.93        5.67      7.94 o
  -5   3  13        1.10        2.03      5.94 o
  -4   3  13       28.21       24.44      7.34 o
  -3   3  13       39.01       33.55      4.37 o
  -2   3  13       27.34       28.05      3.59 o
  -1   3  13       60.55       64.22      3.88 o
   0   3  13      121.09      111.48      5.95 o
   1   3  13       78.37       70.05      4.35 o
   2   3  13       45.23       37.36      4.48 o
   3   3  13      109.66      120.99      6.44 o
  -5   4  13        4.64        7.59      7.59 o
  -4   4  13      182.67      167.93     10.37 o
  -3   4  13       51.78       60.10      6.76 o
  -2   4  13        1.65       -1.07      4.24 o
  -1   4  13       17.13       26.25      6.31 o
   0   4  13      108.88       94.80      5.83 o
   1   4  13      106.77       95.39      5.30 o
   2   4  13        3.86        6.64      5.12 o
   3   4  13        0.32       -5.18      5.94 o
  -5   5  13        3.46       10.47      7.52 o
  -4   5  13       10.14        7.08      5.03 o
  -3   5  13       18.69       10.83      4.95 o
  -2   5  13       15.06       17.88      4.83 o
  -1   5  13        4.54        2.35      5.16 o
   0   5  13        0.24        2.19      5.34 o
   1   5  13        2.63        2.07      4.62 o
   2   5  13        1.76        2.43      6.34 o
  -5   6  13        4.86       19.53      8.25 o
  -4   6  13       13.12       10.37     10.16 o
  -3   6  13        7.48       10.44      5.73 o
  -2   6  13        7.27        3.66      4.63 o
  -1   6  13       26.61       22.06      5.94 o
   0   6  13        9.95       13.75      4.91 o
   1   6  13       11.89       10.02      4.98 o
  -4   7  13       12.43       14.68     12.56 o
  -3   7  13        9.74       16.51      7.64 o
  -2   7  13        0.35       -0.19      8.27 o
  -1   7  13        5.60        2.15      5.75 o
   0   7  13        2.58        3.87      5.28 o
  -3   8  13        1.83        3.70      9.01 o
  -2   8  13        4.83       10.16     11.31 o
   0  -8  14       15.32       18.57      6.20 o
   1  -8  14        4.67        9.67      6.20 o
  -1  -7  14       28.32       32.07      6.33 o
   0  -7  14       54.15       51.38      5.75 o
   1  -7  14        0.89       -5.29      5.56 o
   2  -7  14        3.29       -3.56      7.06 o
   3  -7  14        7.04       15.09      5.82 o
  -2  -6  14       28.16       19.10      6.56 o
  -1  -6  14        7.61        0.52      5.80 o
   0  -6  14       38.04       43.45      4.71 o
   1  -6  14       12.91       19.71      5.10 o
   2  -6  14      127.26      111.50      7.36 o
   3  -6  14        9.18        9.36      5.13 o
  -3  -5  14       58.14       62.56      7.27 o
  -2  -5  14      148.04      140.02      7.96 o
  -1  -5  14      220.57      232.21      8.63 o
   0  -5  14       13.30       11.51      3.96 o
   1  -5  14       10.87        7.77      4.84 o
   2  -5  14        0.19        2.60      4.71 o
   3  -5  14        8.80       11.81      4.89 o
   4  -5  14       43.20       52.74      6.17 o
  -4  -4  14      121.50      127.99      8.44 o
  -3  -4  14      134.81      123.82     11.00 o
  -2  -4  14       15.26        8.43      5.41 o
  -1  -4  14        2.01        0.64      4.06 o
   0  -4  14      109.46      119.78      7.57 o
   1  -4  14      231.25      253.85      8.24 o
   2  -4  14        4.46        1.69      4.51 o
   3  -4  14       12.92        6.21      6.01 o
   4  -4  14        0.43       -4.12      5.29 o
  -4  -3  14        0.85       -3.76      6.04 o
  -3  -3  14       17.46       22.92      6.11 o
  -2  -3  14       13.07        1.56      4.55 o
  -1  -3  14      109.76      130.21      5.43 o
   0  -3  14      201.20      201.20      8.42 o
   1  -3  14       19.31       16.96      4.67 o
   2  -3  14        1.26        4.04      4.33 o
   3  -3  14       24.92       38.49      5.30 o
   4  -3  14       11.48       19.32      5.68 o
  -5  -2  14       87.33      109.71      8.37 o
  -4  -2  14       96.46      116.03     10.63 o
  -3  -2  14        3.53        3.22      5.52 o
  -2  -2  14       61.54       65.87      5.42 o
  -1  -2  14       55.53       50.24      4.47 o
   0  -2  14       73.60       84.75      5.26 o
   1  -2  14       10.53       17.50      4.09 o
   2  -2  14       19.15       12.58      4.60 o
   3  -2  14        0.91       -0.18      4.61 o
   4  -2  14       30.46       31.00      7.03 o
  -5  -1  14        4.78       -3.03      6.54 o
  -4  -1  14       10.17        4.25      6.01 o
  -3  -1  14        3.60        0.44      4.81 o
  -2  -1  14       80.71       87.36      5.17 o
  -1  -1  14      218.46      210.50      6.44 o
   0  -1  14      110.73      107.69      5.53 o
   1  -1  14       46.37       42.17      4.48 o
   2  -1  14       63.63       72.88      5.60 o
   3  -1  14       21.84       26.93      5.64 o
   4  -1  14        9.18       11.47      5.78 o
  -5   0  14       44.64       44.08      6.93 o
  -4   0  14      138.93      142.19      7.92 o
  -3   0  14       90.32      104.31      5.30 o
  -2   0  14        7.10       -0.08      3.73 o
  -1   0  14       47.05       64.17      4.58 o
   0   0  14       23.79       34.79      5.18 o
   1   0  14      103.03      112.01      5.61 o
   2   0  14      138.32      136.61      7.51 o
   3   0  14       32.78       33.39      7.78 o
   4   0  14        3.92        9.75      5.87 o
  -5   1  14       52.39       25.96      6.82 o
  -4   1  14       46.95       38.63      6.27 o
  -3   1  14        4.39        6.97      3.94 o
  -2   1  14      260.95      278.47      8.71 o
  -1   1  14      147.44      148.09      6.86 o
   0   1  14       96.64       92.33      7.53 o
   1   1  14        4.94        1.84      3.79 o
   2   1  14        5.68        2.94      4.64 o
   3   1  14        0.13        0.30      4.50 o
   4   1  14        6.38       16.27      5.01 o
  -5   2  14      338.28      317.83     11.70 o
  -4   2  14       26.34       25.49      5.93 o
  -3   2  14      105.37       93.18     10.02 o
  -2   2  14       22.04       19.00      4.40 o
  -1   2  14        0.30        4.42      4.31 o
   0   2  14       64.03       73.61      4.76 o
   1   2  14      175.15      198.56      6.62 o
   2   2  14        0.37       -3.32      4.22 o
   3   2  14        1.26       -2.98      4.77 o
  -5   3  14       36.29       28.78      6.75 o
  -4   3  14       15.64       16.50      8.49 o
  -3   3  14       88.67       83.22      6.00 o
  -2   3  14       19.28       27.75      6.00 o
  -1   3  14       14.24       10.97      4.63 o
   0   3  14        2.10       -2.54      4.45 o
   1   3  14       24.99       29.04      4.37 o
   2   3  14        6.18        7.62      5.83 o
   3   3  14        8.89        8.73      6.44 o
  -5   4  14        3.93        3.01      7.86 o
  -4   4  14       28.56       27.91      6.64 o
  -3   4  14        0.25       -4.11      5.81 o
  -2   4  14        4.61       13.07      5.64 o
  -1   4  14        2.87       -3.69      5.43 o
   0   4  14        7.45       12.07      5.00 o
   1   4  14        6.85        7.60      4.47 o
   2   4  14       15.26       13.20      9.59 o
  -5   5  14       18.24       23.26      8.05 o
  -4   5  14       14.22       18.58      5.37 o
  -3   5  14       49.44       43.33      7.77 o
  -2   5  14       21.98       25.44      7.85 o
  -1   5  14        7.04       14.55      7.15 o
   0   5  14       57.08       53.93      7.27 o
   1   5  14       12.21       13.06      5.30 o
   2   5  14        0.89       -1.14     15.53 o
  -4   6  14        2.49       -2.75      7.94 o
  -3   6  14       14.05        9.25      6.90 o
  -2   6  14        1.18       -4.65      5.82 o
  -1   6  14        0.23       -2.13      5.85 o
   0   6  14        1.36        6.15      7.47 o
   1   6  14       12.33        8.57      6.25 o
  -3   7  14        5.33      -10.58      7.64 o
  -2   7  14        4.21        8.46      8.28 o
  -1   7  14       17.00       15.56      6.31 o
   0  -7  15       39.31       39.68      8.72 o
   1  -7  15        0.12       -7.48      6.22 o
  -2  -6  15       20.62       25.22      6.89 o
  -1  -6  15        9.04       15.88      6.40 o
   0  -6  15       17.83       31.08      6.31 o
   1  -6  15       11.74       17.28      7.77 o
   2  -6  15        9.31        2.60      5.75 o
   3  -6  15        0.84       -1.16      5.95 o
  -3  -5  15       39.32       42.97      7.37 o
  -2  -5  15       64.20       61.63      7.02 o
  -1  -5  15      142.56      147.48      8.22 o
   0  -5  15       87.49       81.97      5.30 o
   1  -5  15       54.26       48.31      5.79 o
   2  -5  15        3.14       -0.55      5.59 o
   3  -5  15        3.90       -2.73      5.64 o
  -3  -4  15      112.17      117.76      7.96 o
  -2  -4  15        2.82        6.60      5.98 o
  -1  -4  15       11.86        5.09      4.44 o
   0  -4  15       63.34       55.25      4.89 o
   1  -4  15       30.99       26.30      5.56 o
   2  -4  15       14.55       14.59      4.87 o
   3  -4  15       11.36        5.31      5.56 o
  -4  -3  15        1.19       -0.39      6.62 o
  -3  -3  15       41.46       43.25      7.01 o
  -2  -3  15      130.28      128.58      8.38 o
  -1  -3  15       42.20       44.08      4.65 o
   0  -3  15        1.10       -3.59      4.42 o
   1  -3  15       14.93        5.53      4.78 o
   2  -3  15        0.72       -5.56      4.81 o
   3  -3  15        1.84       -0.69      5.56 o
  -4  -2  15      108.60      106.63     12.52 o
  -3  -2  15       62.34       60.39      6.93 o
  -2  -2  15      107.27       98.20      6.41 o
  -1  -2  15        2.88        6.15      4.09 o
   0  -2  15       30.08       49.47      4.99 o
   1  -2  15      103.16      131.23     12.45 o
   2  -2  15       25.24       23.33      5.16 o
   3  -2  15        7.69       -5.20      5.42 o
  -4  -1  15        0.38       -7.01      6.18 o
  -3  -1  15       52.81       57.65      5.69 o
  -2  -1  15      100.27      112.15      6.43 o
  -1  -1  15       61.05       66.36      4.78 o
   0  -1  15       48.61       50.92      5.13 o
   1  -1  15       81.20       66.94      5.68 o
   2  -1  15        0.65        8.39      4.79 o
   3  -1  15       11.22        8.77      5.75 o
  -5   0  15       24.43       31.02      7.47 o
  -4   0  15       62.43       67.70      9.00 o
  -3   0  15       60.01       68.79      6.15 o
  -2   0  15        3.63        1.67      4.40 o
  -1   0  15        8.58       15.08      4.51 o
   0   0  15       14.62       20.69      4.71 o
   1   0  15       20.64       23.79      4.29 o
   2   0  15        1.98        3.73      5.43 o
   3   0  15        0.18       -4.61      6.01 o
  -5   1  15       68.45       68.69     13.75 o
  -4   1  15        0.01        6.46      6.93 o
  -3   1  15      111.34      118.95      6.92 o
  -2   1  15       84.68       86.26      6.00 o
  -1   1  15       63.37       68.08      5.77 o
   0   1  15      127.13      133.03      6.54 o
   1   1  15       77.27       74.34      5.01 o
   2   1  15        0.60        3.46      5.64 o
   3   1  15        0.50       -3.55      5.37 o
  -5   2  15       12.06       16.40      7.04 o
  -4   2  15        3.22        1.34      5.96 o
  -3   2  15        0.80        1.27      5.06 o
  -2   2  15       19.37       11.84      6.23 o
  -1   2  15        0.66       -3.40      4.54 o
   0   2  15        3.96       11.37      4.70 o
   1   2  15       53.92       67.82      5.17 o
   2   2  15        3.29        6.73      8.95 o
   3   2  15        1.25        2.69      6.45 o
  -5   3  15        0.08       -6.86      7.67 o
  -4   3  15        0.05        5.86      6.04 o
  -3   3  15        3.44        1.78      5.06 o
  -2   3  15       59.38       71.76     10.90 o
  -1   3  15       40.68       38.87      6.23 o
   0   3  15       59.84       62.65      5.88 o
   1   3  15        7.05        0.04      4.70 o
   2   3  15        0.14       -1.25      6.30 o
  -4   4  15        0.19       -7.16      5.10 o
  -3   4  15       32.50       27.56      6.73 o
  -2   4  15        7.04       13.67      6.54 o
  -1   4  15       47.87       60.49      7.03 o
   0   4  15      268.98      278.99     12.12 o
   1   4  15        2.50        6.23      5.18 o
   2   4  15        2.39       -0.87      6.69 o
  -4   5  15        5.55       -2.47      5.52 o
  -3   5  15        6.25        6.67      6.38 o
  -2   5  15       10.63       29.82      6.56 o
  -1   5  15       60.94       65.73      7.00 o
   0   5  15      122.29      115.85      8.37 o
   1   5  15        0.05       -3.74      7.83 o
  -3   6  15        7.30       16.46      8.94 o
  -2   6  15        0.02       -0.99      8.46 o
  -1   6  15       11.61       21.64      6.75 o
   0   6  15        6.58        7.73      6.25 o
   0  -6  16       50.70       77.38      7.32 o
   1  -6  16       19.17       20.34      6.62 o
  -2  -5  16       63.43       80.76     14.79 o
  -1  -5  16       55.32       57.94      8.90 o
   0  -5  16       13.97       19.84      8.29 o
   1  -5  16       58.70       78.26      7.46 o
   2  -5  16       30.77       26.37      6.80 o
  -2  -4  16       25.18       13.78      6.41 o
  -1  -4  16       25.23       20.91      6.05 o
   0  -4  16      240.20      262.70     23.87 o
   1  -4  16      155.82      171.51      8.90 o
   2  -4  16      138.93      126.07      8.12 o
   3  -4  16        7.42        7.48      6.06 o
  -3  -3  16       71.29       73.26      7.58 o
  -2  -3  16       74.03       77.88      7.40 o
  -1  -3  16      208.00      221.16      8.99 o
   0  -3  16       54.83       50.19      6.09 o
   1  -3  16      105.92      102.83      7.64 o
   2  -3  16       12.76       14.37      6.32 o
   3  -3  16       15.81       30.35      9.73 o
  -3  -2  16       75.24       88.29      7.72 o
  -2  -2  16        4.93       -6.30      5.80 o
  -1  -2  16        9.19        8.25      4.79 o
   0  -2  16       26.69       36.80      5.98 o
   1  -2  16      101.57      126.50      8.01 o
   2  -2  16       30.88       26.82      6.14 o
   3  -2  16        0.14       -4.47      8.17 o
  -4  -1  16        0.24       -8.03      6.58 o
  -3  -1  16       18.59       19.74      6.20 o
  -2  -1  16       78.10       72.38      6.64 o
  -1  -1  16       29.69       28.96      4.43 o
   0  -1  16       21.56       24.65      5.02 o
   1  -1  16        5.10        0.09      5.52 o
   2  -1  16       38.37       39.41      6.67 o
   3  -1  16       32.96       25.92      9.44 o
  -4   0  16       41.13       53.10      9.99 o
  -3   0  16       27.23       24.77      6.46 o
  -2   0  16       69.28       49.17      5.86 o
  -1   0  16        0.97        0.00      4.95 o
   0   0  16        1.78       -0.22      4.61 o
   1   0  16       17.33       31.58      9.79 o
   2   0  16       36.11       42.55      6.66 o
   3   0  16        6.01        5.72      6.45 o
  -4   1  16        0.92       -3.42      6.00 o
  -3   1  16        3.16       -1.82      5.83 o
  -2   1  16       71.31       55.21      5.78 o
  -1   1  16       24.33       27.78      6.61 o
   0   1  16       54.47       66.18     10.19 o
   1   1  16        0.76       -2.70      5.63 o
   2   1  16        1.82        1.88      6.13 o
  -4   2  16       21.29       23.34      6.80 o
  -3   2  16        4.59        3.86      5.31 o
  -2   2  16        8.59       -1.66      7.13 o
  -1   2  16        1.37       -4.09      5.76 o
   0   2  16        1.21       -4.80      4.99 o
   1   2  16        6.92       11.12      8.00 o
   2   2  16        4.69        6.23      8.02 o
  -4   3  16        0.36       -8.63      6.51 o
  -3   3  16       45.05       33.23      6.06 o
  -2   3  16       67.74       76.08      7.52 o
  -1   3  16       29.57       31.79      6.75 o
   0   3  16       28.49       28.58      7.50 o
   1   3  16        6.79        7.90      6.47 o
  -3   4  16       47.93       34.97      7.07 o
  -2   4  16       14.24       10.66     11.68 o
  -1   4  16       64.42       49.75      6.97 o
   0   4  16       61.05       44.55      8.38 o
   1   4  16        0.61        3.57      7.91 o
  -3   5  16       24.81       20.82      8.88 o
  -2   5  16        0.70       -2.85      6.31 o
  -1   5  16       54.95       40.27      8.47 o
   0  -5  17       52.35       34.90     13.23 o
  -1  -4  17        6.87       18.08      6.33 o
   0  -4  17        3.02        4.48      7.73 o
   1  -4  17       13.89       11.13      6.54 o
  -2  -3  17       56.98       68.17      7.40 o
  -1  -3  17       42.84       51.10      6.86 o
   0  -3  17        0.78       -5.08      7.17 o
   1  -3  17        9.66        3.26      9.45 o
   2  -3  17        1.66        5.00      6.38 o
  -3  -2  17       30.21       35.05      6.95 o
  -2  -2  17        4.48        2.51      6.19 o
  -1  -2  17        6.71       -0.37      5.77 o
   0  -2  17        1.20        8.05      7.19 o
   1  -2  17       17.80       29.88      6.54 o
   2  -2  17        0.38        1.70      6.30 o
  -3  -1  17        5.78        8.33      6.74 o
  -2  -1  17       16.83       22.18      6.52 o
  -1  -1  17       30.92       45.41      7.64 o
   0  -1  17       27.73       36.39      6.43 o
   1  -1  17        2.91       -3.81      8.67 o
   2  -1  17        0.06        8.58      9.55 o
  -3   0  17        3.76       -6.46      6.28 o
  -2   0  17       10.95        7.88      8.14 o
  -1   0  17        0.74       -2.64      7.18 o
   0   0  17       12.14       18.62      6.77 o
   1   0  17       12.49       20.70      6.62 o
   2   0  17       11.24       17.40      6.92 o
  -3   1  17       65.53       59.48     11.76 o
  -2   1  17       29.34       40.17      8.08 o
  -1   1  17       46.53       53.80     19.08 o
   0   1  17       22.51       24.72      7.59 o
   1   1  17       18.84       23.34      6.77 o
  -3   2  17       38.63       25.31      6.93 o
  -2   2  17       29.47       19.55     14.76 o
  -1   2  17        2.48       13.79      7.55 o
   0   2  17       13.93        1.79      7.31 o
   1   2  17        8.82        7.17      6.53 o
  -3   3  17        1.35       -4.35      8.03 o
  -2   3  17       24.02       31.57      8.79 o
  -1   3  17       12.22       15.28     12.85 o
   0   3  17        4.77        2.47      7.77 o
  -2   4  17        0.49        0.48      8.25 o
  -1   4  17       11.64       11.53      8.56 o
   0  -3  18        6.41        3.64     13.23 o
  -1  -2  18        2.17       -1.86      7.74 o
   0  -2  18        2.41       15.92     11.51 o
  -2  -1  18        3.24        6.98      8.53 o
  -1  -1  18       42.11       38.03      8.20 o
   0  -1  18        3.12        0.77     11.31 o
   1  -1  18       46.17       42.70      7.39 o
  -2   0  18       17.42        8.85      6.68 o
  -1   0  18        1.01        3.91      7.33 o
   0   0  18        4.49      -14.19     11.12 o
  -2   1  18       25.41       26.92     17.74 o
  -1   1  18        1.34        3.34      7.97 o
   0   1  18        0.89       -1.34     12.27 o
  -1   2  18        1.60        4.71      8.05 o
 
